# Supplementary material for: (E)-1-(4,4′′-Difluoro-5′-meth­oxy-1,1′:3′,1′′-terphenyl-4′-yl)-3-phenyl­prop-2-en-1-one
Source: Acta Crystallogr Sect E Struct Rep Online. 2011 Nov 2;67(Pt 12):o3159–60. doi: 10.1107/S1600536811045375 (PMC3238831; doi:10.1107/S1600536811045375)
Supplement: Supplementary file 1 [file e-67-o3159-sup1.cif]

##############################################################################
#                                                                            #
# This CIF contains the data in a paper accepted for publication in          #
# Acta Crystallographica Section E. It conforms to the requirements of       #
# Notes for Authors for Acta Crystallographica Section E, and has been       #
# peer reviewed under the auspices of the IUCr Commission on Journals.       #
#                                                                            #
# Full details of the Crystallographic Information File format               #
# are given in the paper "The Crystallographic Information File (CIF):       #
# a New Standard Archive File for Crystallography" by S. R. Hall, F. H.      #
# Allen and I. D. Brown [Acta Cryst. (1991), A47, 655-685].                  #
#                                                                            #
# The current version of the core CIF dictionary is obtainable from          #
# ftp://ftp.iucr.org/pub/cif_core.dic.                                       #
#                                                                            #
# Software is freely available for graphical display of the structure(s)     #
# in this CIF. For information consult the CIF software page                 #
# http://www.iucr.org/resources/cif/software.                                #
#                                                                            #
# This file may be used for bona fide research purposes within the           #
# scientific community so long as proper attribution is given to the journal # 
# article from which it was obtained.                                        #
#                                                                            #
##############################################################################
data_I
_audit_creation_method     SHELXL-97
_chemical_name_systematic
;
(<i>E</i>)-1-(4,4''-Difluoro-5'-methoxy-1,1':3',1''-terphenyl-4'-yl)-3-
phenylprop-2-en-1-one
;
_chemical_name_common
;
;
_chemical_formula_moiety     'C28 H20 F2 O2'
_chemical_formula_sum     'C28 H20 F2 O2'
_chemical_formula_iupac     'C28 H20 F2 O2'
_chemical_formula_weight     426.44
_chemical_melting_point     423
_symmetry_cell_setting     monoclinic
_symmetry_space_group_name_H-M     'P 21/c'
_symmetry_space_group_name_Hall     '-P 2ybc'
loop_
    _symmetry_equiv_pos_as_xyz
    'x, y, z'
    '-x, y+1/2, -z+1/2'
    '-x, -y, -z'
    'x, -y-1/2, z-1/2'
_cell_length_a     13.9226(4)
_cell_length_b     6.7977(2)
_cell_length_c     22.4531(7)
_cell_angle_alpha     90.00
_cell_angle_beta     101.8740(10)
_cell_angle_gamma     90.00
_cell_volume     2079.53(11)
_cell_formula_units_Z     4
_cell_measurement_reflns_used     7468
_cell_measurement_theta_min     2.61
_cell_measurement_theta_max     28.01
_cell_measurement_temperature     200(2)
_exptl_crystal_description     'platelet'
_exptl_crystal_colour     'colourless'
_exptl_crystal_size_max     0.478
_exptl_crystal_size_mid     0.128
_exptl_crystal_size_min     0.098
_exptl_crystal_density_diffrn     1.362
_exptl_crystal_density_meas     ?
_exptl_crystal_density_method     'not measured'
_exptl_crystal_F_000     888
_exptl_absorpt_coefficient_mu     0.097
_exptl_absorpt_correction_type     none
_exptl_absorpt_process_details     ?
_exptl_absorpt_correction_T_min     ?
_exptl_absorpt_correction_T_max     ?
_exptl_special_details     ?
_diffrn_ambient_temperature     200(2)
_diffrn_radiation_type     MoK\a
_diffrn_radiation_wavelength     0.71073
_diffrn_radiation_source     'fine-focus sealed tube'
_diffrn_radiation_monochromator     graphite
_diffrn_measurement_device_type     'Bruker APEXII CCD'
_diffrn_measurement_device     ?
_diffrn_measurement_method     '\f and \w scans'
_diffrn_reflns_number     19250
_diffrn_reflns_av_R_equivalents     0.0397
_diffrn_reflns_av_sigmaI/netI     0.0366
_diffrn_reflns_theta_min     1.85
_diffrn_reflns_theta_max     28.28
_diffrn_reflns_theta_full     28.28
_diffrn_measured_fraction_theta_max     0.995
_diffrn_measured_fraction_theta_full     0.995
_diffrn_reflns_limit_h_min     -18
_diffrn_reflns_limit_h_max     17
_diffrn_reflns_limit_k_min     -8
_diffrn_reflns_limit_k_max     9
_diffrn_reflns_limit_l_min     -25
_diffrn_reflns_limit_l_max     29
_refine_special_details
;
;
_reflns_number_total     5125
_reflns_number_gt     3527
_reflns_threshold_expression     I>2sigma(I)
_refine_ls_structure_factor_coef     Fsqd
_refine_ls_matrix_type     full
_refine_ls_R_factor_all     0.0607
_refine_ls_R_factor_gt     0.0368
_refine_ls_wR_factor_gt     0.0874
_refine_ls_wR_factor_ref     0.0942
_refine_ls_goodness_of_fit_ref     1.014
_refine_ls_restrained_S_all     1.014
_refine_ls_number_reflns     5125
_refine_ls_number_parameters     290
_refine_ls_number_restraints     0
_refine_ls_hydrogen_treatment     constr
_refine_ls_weighting_scheme     calc
_refine_ls_weighting_details
                 'calc w=1/[\s^2^(Fo^2^)+(0.0511P)^2^] where P=(Fo^2^+2Fc^2^)/3'
_atom_sites_solution_hydrogens     geom
_atom_sites_solution_primary     direct
_atom_sites_solution_secondary     difmap
_refine_ls_shift/su_max     0.000
_refine_ls_shift/su_mean     0.000
_refine_diff_density_max     0.232
_refine_diff_density_min     -0.210
_refine_ls_extinction_method     none
_refine_ls_extinction_coef     ?
_refine_ls_abs_structure_Flack     ?
loop_
    _atom_type_symbol
    _atom_type_description
    _atom_type_scat_dispersion_real
    _atom_type_scat_dispersion_imag
    _atom_type_scat_source
    'C' 'C' 0.0033 0.0016
                         'International Tables Vol C Tables 4.2.6.8 and 6.1.1.4'
    'H' 'H' 0.0000 0.0000
                         'International Tables Vol C Tables 4.2.6.8 and 6.1.1.4'
    'F' 'F' 0.0171 0.0103
                         'International Tables Vol C Tables 4.2.6.8 and 6.1.1.4'
    'O' 'O' 0.0106 0.0060
                         'International Tables Vol C Tables 4.2.6.8 and 6.1.1.4'
_computing_data_collection     'APEX2 (Bruker, 2010)'
_computing_cell_refinement     'SAINT (Bruker, 2010)'
_computing_data_reduction     'SAINT (Bruker, 2010)'
_computing_structure_solution     'SHELXS97 (Sheldrick, 2008)'
_computing_structure_refinement     'SHELXL97 (Sheldrick, 2008)'
_computing_molecular_graphics
             'ORTEP-3 (Farrugia, 1997) and Mercury (Macrae <i>et al.</i>, 2008)'
_computing_publication_material
                            'SHELXL97 (Sheldrick, 2008) and PLATON (Spek, 2009)'
loop_
    _atom_site_type_symbol
    _atom_site_label
    _atom_site_fract_x
    _atom_site_fract_y
    _atom_site_fract_z
    _atom_site_U_iso_or_equiv
    _atom_site_adp_type
    _atom_site_calc_flag
    _atom_site_refinement_flags
    _atom_site_occupancy
    _atom_site_symmetry_multiplicity
    _atom_site_disorder_assembly
    _atom_site_disorder_group
    F F1 -0.03088(6) 0.94826(11) -0.35137(3) 0.0494(2) Uani d . 1 1 . .
    F F2 0.50301(6) 0.12071(11) 0.05515(3) 0.0493(2) Uani d . 1 1 . .
    O O1 0.21900(6) 0.67802(12) 0.11362(4) 0.0394(2) Uani d . 1 1 . .
    O O2 0.11107(6) 1.12741(12) 0.04508(4) 0.0353(2) Uani d . 1 1 . .
    C C1 0.23288(8) 0.83556(17) 0.09109(5) 0.0270(3) Uani d . 1 1 . .
    C C2 0.27709(8) 1.00565(17) 0.12773(5) 0.0300(3) Uani d . 1 1 . .
    H H2 0.2950 1.1175 0.1071 0.036 Uiso calc R 1 1 . .
    C C3 0.29307(8) 1.00990(18) 0.18816(5) 0.0310(3) Uani d . 1 1 . .
    H H3 0.2748 0.8965 0.2079 0.037 Uiso calc R 1 1 . .
    C C4 0.06138(9) 1.30889(18) 0.02758(6) 0.0368(3) Uani d . 1 1 . .
    H H4A -0.0034 1.2818 0.0022 0.055 Uiso calc R 1 1 . .
    H H4B 0.0999 1.3881 0.0045 0.055 Uiso calc R 1 1 . .
    H H4C 0.0536 1.3812 0.0641 0.055 Uiso calc R 1 1 . .
    C C11 0.20575(8) 0.86471(16) 0.02319(5) 0.0238(2) Uani d . 1 1 . .
    C C12 0.13992(8) 1.01639(16) 0.00102(5) 0.0257(2) Uani d . 1 1 . .
    C C13 0.10403(8) 1.04127(16) -0.06077(5) 0.0267(2) Uani d . 1 1 . .
    H H13 0.0582 1.1431 -0.0749 0.032 Uiso calc R 1 1 . .
    C C14 0.13529(8) 0.91667(16) -0.10215(5) 0.0253(2) Uani d . 1 1 . .
    C C15 0.20392(8) 0.77097(16) -0.08044(5) 0.0260(2) Uani d . 1 1 . .
    H H15 0.2276 0.6901 -0.1088 0.031 Uiso calc R 1 1 . .
    C C16 0.23890(8) 0.74032(15) -0.01843(5) 0.0239(2) Uani d . 1 1 . .
    C C21 0.09231(8) 0.93258(16) -0.16842(5) 0.0259(2) Uani d . 1 1 . .
    C C22 -0.00938(8) 0.94150(16) -0.18843(5) 0.0297(3) Uani d . 1 1 . .
    H H22 -0.0506 0.9446 -0.1596 0.036 Uiso calc R 1 1 . .
    C C23 -0.05075(9) 0.94585(17) -0.25003(6) 0.0327(3) Uani d . 1 1 . .
    H H23 -0.1200 0.9496 -0.2638 0.039 Uiso calc R 1 1 . .
    C C24 0.01025(10) 0.94466(17) -0.29052(5) 0.0331(3) Uani d . 1 1 . .
    C C25 0.11065(10) 0.93945(18) -0.27319(6) 0.0353(3) Uani d . 1 1 . .
    H H25 0.1510 0.9410 -0.3025 0.042 Uiso calc R 1 1 . .
    C C26 0.15114(9) 0.93183(17) -0.21152(5) 0.0311(3) Uani d . 1 1 . .
    H H26 0.2204 0.9260 -0.1984 0.037 Uiso calc R 1 1 . .
    C C31 0.31015(8) 0.57820(16) 0.00173(5) 0.0243(2) Uani d . 1 1 . .
    C C32 0.29576(8) 0.39510(16) -0.02707(5) 0.0279(3) Uani d . 1 1 . .
    H H32 0.2405 0.3764 -0.0593 0.033 Uiso calc R 1 1 . .
    C C33 0.36021(9) 0.24029(17) -0.00969(5) 0.0308(3) Uani d . 1 1 . .
    H H33 0.3498 0.1162 -0.0294 0.037 Uiso calc R 1 1 . .
    C C34 0.43955(9) 0.27162(17) 0.03683(5) 0.0317(3) Uani d . 1 1 . .
    C C35 0.45767(9) 0.44935(18) 0.06604(5) 0.0319(3) Uani d . 1 1 . .
    H H35 0.5135 0.4667 0.0980 0.038 Uiso calc R 1 1 . .
    C C36 0.39282(8) 0.60273(17) 0.04799(5) 0.0273(3) Uani d . 1 1 . .
    H H36 0.4049 0.7269 0.0675 0.033 Uiso calc R 1 1 . .
    C C41 0.33623(8) 1.17345(18) 0.22707(5) 0.0298(3) Uani d . 1 1 . .
    C C42 0.35335(9) 1.1541(2) 0.29036(5) 0.0372(3) Uani d . 1 1 . .
    H H42 0.3345 1.0366 0.3078 0.045 Uiso calc R 1 1 . .
    C C43 0.39754(9) 1.3043(2) 0.32801(6) 0.0431(3) Uani d . 1 1 . .
    H H43 0.4086 1.2890 0.3709 0.052 Uiso calc R 1 1 . .
    C C44 0.42550(9) 1.4751(2) 0.30357(6) 0.0431(3) Uani d . 1 1 . .
    H H44 0.4572 1.5765 0.3295 0.052 Uiso calc R 1 1 . .
    C C45 0.40733(9) 1.4990(2) 0.24114(6) 0.0415(3) Uani d . 1 1 . .
    H H45 0.4256 1.6178 0.2241 0.050 Uiso calc R 1 1 . .
    C C46 0.36256(9) 1.35020(19) 0.20337(6) 0.0364(3) Uani d . 1 1 . .
    H H46 0.3495 1.3688 0.1605 0.044 Uiso calc R 1 1 . .
loop_
    _atom_site_aniso_label
    _atom_site_aniso_U_11
    _atom_site_aniso_U_22
    _atom_site_aniso_U_33
    _atom_site_aniso_U_12
    _atom_site_aniso_U_13
    _atom_site_aniso_U_23
    F1 0.0717(5) 0.0466(5) 0.0227(4) 0.0038(4) -0.0068(4) -0.0007(3)
    F2 0.0611(5) 0.0429(4) 0.0427(5) 0.0271(4) 0.0080(4) 0.0095(4)
    O1 0.0557(5) 0.0331(5) 0.0312(5) -0.0031(4) 0.0136(4) 0.0058(4)
    O2 0.0426(5) 0.0358(5) 0.0272(5) 0.0140(4) 0.0067(4) -0.0025(4)
    C1 0.0259(6) 0.0309(6) 0.0255(6) 0.0033(5) 0.0079(5) 0.0025(5)
    C2 0.0318(6) 0.0336(6) 0.0243(6) -0.0018(5) 0.0047(5) 0.0014(5)
    C3 0.0325(6) 0.0347(7) 0.0255(6) 0.0022(5) 0.0054(5) 0.0037(5)
    C4 0.0400(7) 0.0283(6) 0.0429(8) 0.0077(5) 0.0100(6) -0.0037(5)
    C11 0.0248(5) 0.0233(5) 0.0225(6) -0.0028(4) 0.0029(4) 0.0001(4)
    C12 0.0271(6) 0.0239(6) 0.0260(6) -0.0015(4) 0.0055(5) -0.0031(5)
    C13 0.0268(6) 0.0236(6) 0.0285(6) 0.0016(5) 0.0026(5) 0.0016(5)
    C14 0.0259(5) 0.0241(6) 0.0244(6) -0.0033(4) 0.0020(5) 0.0005(5)
    C15 0.0271(6) 0.0255(6) 0.0248(6) -0.0006(4) 0.0046(5) -0.0040(5)
    C16 0.0227(5) 0.0217(5) 0.0265(6) -0.0022(4) 0.0032(5) -0.0002(5)
    C21 0.0310(6) 0.0207(5) 0.0242(6) -0.0009(5) 0.0019(5) -0.0005(4)
    C22 0.0319(6) 0.0273(6) 0.0287(6) 0.0017(5) 0.0037(5) 0.0008(5)
    C23 0.0333(6) 0.0285(6) 0.0318(7) 0.0019(5) -0.0038(5) -0.0002(5)
    C24 0.0504(8) 0.0235(6) 0.0209(6) 0.0016(5) -0.0034(6) 0.0001(5)
    C25 0.0482(8) 0.0315(6) 0.0279(7) 0.0009(6) 0.0115(6) -0.0006(5)
    C26 0.0310(6) 0.0312(6) 0.0300(7) -0.0007(5) 0.0040(5) -0.0018(5)
    C31 0.0250(5) 0.0252(6) 0.0236(6) 0.0008(4) 0.0073(5) 0.0025(4)
    C32 0.0283(6) 0.0276(6) 0.0278(6) -0.0015(5) 0.0060(5) -0.0003(5)
    C33 0.0390(7) 0.0242(6) 0.0321(7) 0.0000(5) 0.0139(6) -0.0002(5)
    C34 0.0371(6) 0.0311(6) 0.0296(7) 0.0126(5) 0.0129(5) 0.0098(5)
    C35 0.0296(6) 0.0396(7) 0.0252(6) 0.0042(5) 0.0024(5) 0.0031(5)
    C36 0.0296(6) 0.0269(6) 0.0252(6) 0.0004(5) 0.0051(5) -0.0009(5)
    C41 0.0271(6) 0.0391(7) 0.0222(6) 0.0049(5) 0.0028(5) -0.0009(5)
    C42 0.0399(7) 0.0448(8) 0.0257(7) 0.0043(6) 0.0041(6) 0.0036(6)
    C43 0.0429(7) 0.0596(9) 0.0235(7) 0.0066(7) -0.0005(6) -0.0054(6)
    C44 0.0379(7) 0.0505(9) 0.0377(8) -0.0004(6) 0.0002(6) -0.0130(6)
    C45 0.0423(7) 0.0415(8) 0.0414(8) -0.0054(6) 0.0098(6) -0.0032(6)
    C46 0.0415(7) 0.0430(7) 0.0243(6) -0.0015(6) 0.0056(5) -0.0003(5)
_geom_special_details
;
;
loop_
    _geom_bond_atom_site_label_1
    _geom_bond_atom_site_label_2
    _geom_bond_site_symmetry_2
    _geom_bond_distance
    _geom_bond_publ_flag
    F1 C24 . 1.3687(13) ?
    F2 C34 . 1.3611(13) ?
    O1 C1 . 1.2167(14) ?
    O2 C12 . 1.3687(13) ?
    O2 C4 . 1.4294(14) ?
    C1 C2 . 1.4779(16) ?
    C1 C11 . 1.5064(15) ?
    C2 C3 . 1.3292(16) ?
    C2 H2 . 0.9500 ?
    C3 C41 . 1.4644(17) ?
    C3 H3 . 0.9500 ?
    C4 H4A . 0.9800 ?
    C4 H4B . 0.9800 ?
    C4 H4C . 0.9800 ?
    C11 C12 . 1.4012(15) ?
    C11 C16 . 1.4065(15) ?
    C12 C13 . 1.3849(16) ?
    C13 C14 . 1.3915(15) ?
    C13 H13 . 0.9500 ?
    C14 C15 . 1.3928(15) ?
    C14 C21 . 1.4893(15) ?
    C15 C16 . 1.3930(15) ?
    C15 H15 . 0.9500 ?
    C16 C31 . 1.4895(15) ?
    C21 C26 . 1.3905(16) ?
    C21 C22 . 1.3958(15) ?
    C22 C23 . 1.3848(16) ?
    C22 H22 . 0.9500 ?
    C23 C24 . 1.3658(18) ?
    C23 H23 . 0.9500 ?
    C24 C25 . 1.3722(18) ?
    C25 C26 . 1.3843(16) ?
    C25 H25 . 0.9500 ?
    C26 H26 . 0.9500 ?
    C31 C36 . 1.3926(15) ?
    C31 C32 . 1.3980(15) ?
    C32 C33 . 1.3860(16) ?
    C32 H32 . 0.9500 ?
    C33 C34 . 1.3719(17) ?
    C33 H33 . 0.9500 ?
    C34 C35 . 1.3730(17) ?
    C35 C36 . 1.3841(16) ?
    C35 H35 . 0.9500 ?
    C36 H36 . 0.9500 ?
    C41 C46 . 1.3933(17) ?
    C41 C42 . 1.3981(16) ?
    C42 C43 . 1.3860(18) ?
    C42 H42 . 0.9500 ?
    C43 C44 . 1.375(2) ?
    C43 H43 . 0.9500 ?
    C44 C45 . 1.3819(19) ?
    C44 H44 . 0.9500 ?
    C45 C46 . 1.3832(18) ?
    C45 H45 . 0.9500 ?
    C46 H46 . 0.9500 ?
loop_
    _geom_angle_atom_site_label_1
    _geom_angle_atom_site_label_2
    _geom_angle_atom_site_label_3
    _geom_angle_site_symmetry_1
    _geom_angle_site_symmetry_3
    _geom_angle
    _geom_angle_publ_flag
    C12 O2 C4 . . 118.33(9) ?
    O1 C1 C2 . . 122.73(11) ?
    O1 C1 C11 . . 120.56(10) ?
    C2 C1 C11 . . 116.71(10) ?
    C3 C2 C1 . . 123.25(11) ?
    C3 C2 H2 . . 118.4 ?
    C1 C2 H2 . . 118.4 ?
    C2 C3 C41 . . 125.97(11) ?
    C2 C3 H3 . . 117.0 ?
    C41 C3 H3 . . 117.0 ?
    O2 C4 H4A . . 109.5 ?
    O2 C4 H4B . . 109.5 ?
    H4A C4 H4B . . 109.5 ?
    O2 C4 H4C . . 109.5 ?
    H4A C4 H4C . . 109.5 ?
    H4B C4 H4C . . 109.5 ?
    C12 C11 C16 . . 119.11(10) ?
    C12 C11 C1 . . 117.76(10) ?
    C16 C11 C1 . . 123.03(10) ?
    O2 C12 C13 . . 123.90(10) ?
    O2 C12 C11 . . 114.63(10) ?
    C13 C12 C11 . . 121.37(10) ?
    C12 C13 C14 . . 119.77(10) ?
    C12 C13 H13 . . 120.1 ?
    C14 C13 H13 . . 120.1 ?
    C13 C14 C15 . . 119.05(10) ?
    C13 C14 C21 . . 120.42(10) ?
    C15 C14 C21 . . 120.46(10) ?
    C14 C15 C16 . . 121.98(10) ?
    C14 C15 H15 . . 119.0 ?
    C16 C15 H15 . . 119.0 ?
    C15 C16 C11 . . 118.62(10) ?
    C15 C16 C31 . . 119.24(10) ?
    C11 C16 C31 . . 122.14(10) ?
    C26 C21 C22 . . 118.68(10) ?
    C26 C21 C14 . . 121.47(10) ?
    C22 C21 C14 . . 119.81(10) ?
    C23 C22 C21 . . 120.55(11) ?
    C23 C22 H22 . . 119.7 ?
    C21 C22 H22 . . 119.7 ?
    C24 C23 C22 . . 118.47(11) ?
    C24 C23 H23 . . 120.8 ?
    C22 C23 H23 . . 120.8 ?
    C23 C24 F1 . . 118.33(11) ?
    C23 C24 C25 . . 123.23(11) ?
    F1 C24 C25 . . 118.43(11) ?
    C24 C25 C26 . . 117.78(12) ?
    C24 C25 H25 . . 121.1 ?
    C26 C25 H25 . . 121.1 ?
    C25 C26 C21 . . 121.26(11) ?
    C25 C26 H26 . . 119.4 ?
    C21 C26 H26 . . 119.4 ?
    C36 C31 C32 . . 118.00(10) ?
    C36 C31 C16 . . 122.32(10) ?
    C32 C31 C16 . . 119.67(10) ?
    C33 C32 C31 . . 121.53(11) ?
    C33 C32 H32 . . 119.2 ?
    C31 C32 H32 . . 119.2 ?
    C34 C33 C32 . . 118.02(11) ?
    C34 C33 H33 . . 121.0 ?
    C32 C33 H33 . . 121.0 ?
    F2 C34 C33 . . 118.94(10) ?
    F2 C34 C35 . . 118.35(11) ?
    C33 C34 C35 . . 122.70(10) ?
    C34 C35 C36 . . 118.58(11) ?
    C34 C35 H35 . . 120.7 ?
    C36 C35 H35 . . 120.7 ?
    C35 C36 C31 . . 121.16(11) ?
    C35 C36 H36 . . 119.4 ?
    C31 C36 H36 . . 119.4 ?
    C46 C41 C42 . . 117.78(11) ?
    C46 C41 C3 . . 122.33(11) ?
    C42 C41 C3 . . 119.88(11) ?
    C43 C42 C41 . . 120.80(12) ?
    C43 C42 H42 . . 119.6 ?
    C41 C42 H42 . . 119.6 ?
    C44 C43 C42 . . 120.37(12) ?
    C44 C43 H43 . . 119.8 ?
    C42 C43 H43 . . 119.8 ?
    C43 C44 C45 . . 119.75(12) ?
    C43 C44 H44 . . 120.1 ?
    C45 C44 H44 . . 120.1 ?
    C44 C45 C46 . . 120.10(13) ?
    C44 C45 H45 . . 119.9 ?
    C46 C45 H45 . . 119.9 ?
    C45 C46 C41 . . 121.14(12) ?
    C45 C46 H46 . . 119.4 ?
    C41 C46 H46 . . 119.4 ?
loop_
    _geom_torsion_atom_site_label_1
    _geom_torsion_atom_site_label_2
    _geom_torsion_atom_site_label_3
    _geom_torsion_atom_site_label_4
    _geom_torsion_site_symmetry_1
    _geom_torsion_site_symmetry_2
    _geom_torsion_site_symmetry_3
    _geom_torsion_site_symmetry_4
    _geom_torsion
    _geom_torsion_publ_flag
    O1 C1 C2 C3 . . . . -9.33(18) ?
    C11 C1 C2 C3 . . . . 171.15(11) ?
    C1 C2 C3 C41 . . . . -179.84(10) ?
    O1 C1 C11 C12 . . . . 122.58(12) ?
    C2 C1 C11 C12 . . . . -57.89(13) ?
    O1 C1 C11 C16 . . . . -53.63(15) ?
    C2 C1 C11 C16 . . . . 125.90(11) ?
    C4 O2 C12 C13 . . . . -16.63(16) ?
    C4 O2 C12 C11 . . . . 166.88(10) ?
    C16 C11 C12 O2 . . . . 179.15(9) ?
    C1 C11 C12 O2 . . . . 2.78(14) ?
    C16 C11 C12 C13 . . . . 2.56(16) ?
    C1 C11 C12 C13 . . . . -173.81(10) ?
    O2 C12 C13 C14 . . . . -177.79(10) ?
    C11 C12 C13 C14 . . . . -1.52(16) ?
    C12 C13 C14 C15 . . . . -1.23(16) ?
    C12 C13 C14 C21 . . . . 175.78(10) ?
    C13 C14 C15 C16 . . . . 2.99(16) ?
    C21 C14 C15 C16 . . . . -174.03(10) ?
    C14 C15 C16 C11 . . . . -1.93(16) ?
    C14 C15 C16 C31 . . . . 178.28(10) ?
    C12 C11 C16 C15 . . . . -0.84(15) ?
    C1 C11 C16 C15 . . . . 175.33(10) ?
    C12 C11 C16 C31 . . . . 178.95(10) ?
    C1 C11 C16 C31 . . . . -4.88(16) ?
    C13 C14 C21 C26 . . . . 134.17(12) ?
    C15 C14 C21 C26 . . . . -48.86(16) ?
    C13 C14 C21 C22 . . . . -48.15(15) ?
    C15 C14 C21 C22 . . . . 128.83(12) ?
    C26 C21 C22 C23 . . . . 1.17(17) ?
    C14 C21 C22 C23 . . . . -176.58(11) ?
    C21 C22 C23 C24 . . . . -1.12(17) ?
    C22 C23 C24 F1 . . . . 179.77(10) ?
    C22 C23 C24 C25 . . . . -0.04(18) ?
    C23 C24 C25 C26 . . . . 1.09(18) ?
    F1 C24 C25 C26 . . . . -178.72(10) ?
    C24 C25 C26 C21 . . . . -1.01(18) ?
    C22 C21 C26 C25 . . . . -0.09(17) ?
    C14 C21 C26 C25 . . . . 177.63(11) ?
    C15 C16 C31 C36 . . . . 136.15(11) ?
    C11 C16 C31 C36 . . . . -43.63(15) ?
    C15 C16 C31 C32 . . . . -42.56(15) ?
    C11 C16 C31 C32 . . . . 137.65(11) ?
    C36 C31 C32 C33 . . . . 1.30(17) ?
    C16 C31 C32 C33 . . . . -179.93(10) ?
    C31 C32 C33 C34 . . . . -0.23(17) ?
    C32 C33 C34 F2 . . . . 179.12(10) ?
    C32 C33 C34 C35 . . . . -0.65(17) ?
    F2 C34 C35 C36 . . . . -179.38(10) ?
    C33 C34 C35 C36 . . . . 0.40(18) ?
    C34 C35 C36 C31 . . . . 0.74(17) ?
    C32 C31 C36 C35 . . . . -1.56(16) ?
    C16 C31 C36 C35 . . . . 179.71(11) ?
    C2 C3 C41 C46 . . . . 2.43(19) ?
    C2 C3 C41 C42 . . . . -176.82(12) ?
    C46 C41 C42 C43 . . . . -1.74(18) ?
    C3 C41 C42 C43 . . . . 177.54(11) ?
    C41 C42 C43 C44 . . . . -0.12(19) ?
    C42 C43 C44 C45 . . . . 1.5(2) ?
    C43 C44 C45 C46 . . . . -1.0(2) ?
    C44 C45 C46 C41 . . . . -0.9(2) ?
    C42 C41 C46 C45 . . . . 2.25(18) ?
    C3 C41 C46 C45 . . . . -177.01(11) ?
loop_
    _geom_hbond_atom_site_label_D
    _geom_hbond_atom_site_label_H
    _geom_hbond_atom_site_label_A
    _geom_hbond_site_symmetry_A
    _geom_hbond_distance_DH
    _geom_hbond_distance_HA
    _geom_hbond_distance_DA
    _geom_hbond_angle_DHA
    C25 H25 O1 4_575 0.95 2.41 3.3092(15) 157
    C44 H44 F2 2_665 0.95 2.55 3.2761(15) 133
_iucr_refine_instructions_details
;
TITL ba389_s in P2(1)/c
CELL  0.71073   13.9226    6.7977   22.4531    90.000   101.874    90.000
ZERR  4           0.0004    0.0002    0.0007     0.000     0.001     0.000
LATT   1
SYMM             - X ,    0.50000 + Y ,    0.50000 - Z
SFAC  C  H  F  O
UNIT   112   80   8   8
ACTA
BOND $H
CONF
HTAB
TEMP -73
OMIT 1   0   0
EQIV $1 x,3/2-y,-1/2+z
EQIV $2 1-x,3/2+y,1/2-z
HTAB C25 O1_$1
HTAB C44 F2_$2
MPLA C21 C22 C23 C24 C25 C26
MPLA C11 C12 C13 C14 C15 C16
MPLA C31 C32 C33 C34 C35 C36
L.S. 10
FMAP 2
PLAN -5
WGHT    0.051100
FVAR       0.17309
F1    3   -0.030881    0.948265   -0.351370    11.00000    0.07172    0.04659 =
         0.02272   -0.00067   -0.00681    0.00377
F2    3    0.503014    0.120710    0.055147    11.00000    0.06111    0.04290 =
         0.04268    0.00945    0.00796    0.02709
O1    4    0.219003    0.678017    0.113623    11.00000    0.05570    0.03315 =
         0.03123    0.00585    0.01360   -0.00312
O2    4    0.111066    1.127407    0.045083    11.00000    0.04262    0.03580 =
         0.02721   -0.00247    0.00666    0.01403
C1    1    0.232879    0.835558    0.091087    11.00000    0.02585    0.03086 =
         0.02549    0.00252    0.00788    0.00326
C2    1    0.277088    1.005651    0.127731    11.00000    0.03179    0.03358 =
         0.02431    0.00135    0.00475   -0.00178
AFIX  43
H2    2    0.294971    1.117484    0.107076    11.00000   -1.20000
AFIX   0
C3    1    0.293066    1.009904    0.188157    11.00000    0.03255    0.03475 =
         0.02551    0.00372    0.00543    0.00218
AFIX  43
H3    2    0.274810    0.896451    0.207911    11.00000   -1.20000
AFIX   0
C4    1    0.061377    1.308893    0.027577    11.00000    0.03998    0.02830 =
         0.04289   -0.00368    0.00997    0.00771
AFIX 137
H4A   2   -0.003407    1.281835    0.002206    11.00000   -1.50000
H4B   2    0.099854    1.388085    0.004467    11.00000   -1.50000
H4C   2    0.053615    1.381186    0.064054    11.00000   -1.50000
AFIX   0
C11   1    0.205753    0.864706    0.023185    11.00000    0.02478    0.02331 =
         0.02248    0.00010    0.00287   -0.00282
C12   1    0.139917    1.016391    0.001019    11.00000    0.02712    0.02395 =
         0.02596   -0.00312    0.00553   -0.00147
C13   1    0.104027    1.041273   -0.060772    11.00000    0.02680    0.02356 =
         0.02850    0.00158    0.00264    0.00164
AFIX  43
H13   2    0.058222    1.143058   -0.074864    11.00000   -1.20000
AFIX   0
C14   1    0.135289    0.916670   -0.102146    11.00000    0.02593    0.02411 =
         0.02443    0.00053    0.00202   -0.00335
C15   1    0.203921    0.770972   -0.080442    11.00000    0.02714    0.02555 =
         0.02483   -0.00397    0.00455   -0.00060
AFIX  43
H15   2    0.227591    0.690054   -0.108786    11.00000   -1.20000
AFIX   0
C16   1    0.238904    0.740324   -0.018425    11.00000    0.02273    0.02168 =
         0.02646   -0.00020    0.00317   -0.00218
C21   1    0.092309    0.932575   -0.168425    11.00000    0.03105    0.02070 =
         0.02422   -0.00047    0.00194   -0.00088
C22   1   -0.009380    0.941498   -0.188434    11.00000    0.03193    0.02733 =
         0.02867    0.00083    0.00369    0.00167
AFIX  43
H22   2   -0.050553    0.944609   -0.159554    11.00000   -1.20000
AFIX   0
C23   1   -0.050755    0.945855   -0.250031    11.00000    0.03330    0.02846 =
         0.03177   -0.00025   -0.00382    0.00189
AFIX  43
H23   2   -0.119978    0.949591   -0.263810    11.00000   -1.20000
AFIX   0
C24   1    0.010246    0.944656   -0.290519    11.00000    0.05043    0.02350 =
         0.02088    0.00007   -0.00335    0.00155
C25   1    0.110648    0.939452   -0.273186    11.00000    0.04819    0.03149 =
         0.02786   -0.00055    0.01151    0.00089
AFIX  43
H25   2    0.151027    0.941028   -0.302525    11.00000   -1.20000
AFIX   0
C26   1    0.151135    0.931827   -0.211522    11.00000    0.03096    0.03123 =
         0.03001   -0.00175    0.00395   -0.00073
AFIX  43
H26   2    0.220442    0.925970   -0.198398    11.00000   -1.20000
AFIX   0
C31   1    0.310151    0.578205    0.001732    11.00000    0.02505    0.02520 =
         0.02357    0.00250    0.00731    0.00078
C32   1    0.295756    0.395104   -0.027072    11.00000    0.02830    0.02757 =
         0.02782   -0.00031    0.00603   -0.00151
AFIX  43
H32   2    0.240513    0.376357   -0.059306    11.00000   -1.20000
AFIX   0
C33   1    0.360208    0.240292   -0.009694    11.00000    0.03903    0.02421 =
         0.03208   -0.00021    0.01390    0.00000
AFIX  43
H33   2    0.349756    0.116180   -0.029415    11.00000   -1.20000
AFIX   0
C34   1    0.439552    0.271621    0.036835    11.00000    0.03712    0.03109 =
         0.02956    0.00978    0.01293    0.01260
C35   1    0.457665    0.449353    0.066041    11.00000    0.02962    0.03962 =
         0.02515    0.00306    0.00244    0.00415
AFIX  43
H35   2    0.513506    0.466679    0.097955    11.00000   -1.20000
AFIX   0
C36   1    0.392825    0.602735    0.047990    11.00000    0.02956    0.02691 =
         0.02518   -0.00089    0.00507    0.00044
AFIX  43
H36   2    0.404929    0.726920    0.067497    11.00000   -1.20000
AFIX   0
C41   1    0.336233    1.173454    0.227065    11.00000    0.02712    0.03914 =
         0.02221   -0.00093    0.00279    0.00494
C42   1    0.353352    1.154109    0.290365    11.00000    0.03985    0.04477 =
         0.02573    0.00358    0.00409    0.00427
AFIX  43
H42   2    0.334463    1.036605    0.307786    11.00000   -1.20000
AFIX   0
C43   1    0.397543    1.304276    0.328008    11.00000    0.04292    0.05961 =
         0.02347   -0.00542   -0.00052    0.00657
AFIX  43
H43   2    0.408569    1.289033    0.370937    11.00000   -1.20000
AFIX   0
C44   1    0.425505    1.475139    0.303574    11.00000    0.03787    0.05050 =
         0.03767   -0.01305    0.00022   -0.00036
AFIX  43
H44   2    0.457207    1.576450    0.329513    11.00000   -1.20000
AFIX   0
C45   1    0.407328    1.498991    0.241136    11.00000    0.04228    0.04148 =
         0.04139   -0.00323    0.00980   -0.00536
AFIX  43
H45   2    0.425610    1.617766    0.224128    11.00000   -1.20000
AFIX   0
C46   1    0.362559    1.350202    0.203368    11.00000    0.04148    0.04303 =
         0.02431   -0.00035    0.00556   -0.00152
AFIX  43
H46   2    0.349533    1.368846    0.160525    11.00000   -1.20000
HKLF 4
REM  ba389_s in P2(1)/c
REM R1 =  0.0368 for   3527 Fo > 4sig(Fo)  and  0.0607 for all   5125 data
REM    290 parameters refined using      0 restraints
END
WGHT      0.0511      0.0000
REM Highest difference peak  0.232,  deepest hole -0.210,  1-sigma level  0.037
Q1    1   0.2200  0.8485  0.0511  11.00000  0.05    0.23
Q2    1   0.2825  0.6655 -0.0099  11.00000  0.05    0.22
Q3    1   0.0615  0.8829 -0.2798  11.00000  0.05    0.21
Q4    1   0.1139  0.9454 -0.1370  11.00000  0.05    0.20
Q5    1   0.1969  0.9717  0.0119  11.00000  0.05    0.20
;
data_global
_journal_date_recd_electronic     2011-10-07
_journal_date_accepted     2011-10-28
_journal_name_full     'Acta Crystallographica, Section E'
_journal_year     2011
_journal_volume     67
_journal_issue     12
_journal_page_first     o3159
_journal_page_last     o3160
_journal_paper_category     QO
_journal_coeditor_code     SU2328
_publ_contact_author_name     'Dr Richard Betz'
_publ_contact_author_address
;
Department of Chemistry
Nelson Mandela Metropolitan University
Summerstrand Campus (South)
University Way
Summerstrand
PO Box 77000
Port Elizabeth 6031
South Africa
;
_publ_contact_author_email     'richard.betz@webmail.co.za'
_publ_contact_author_fax     '+27-41-504-4236'
_publ_contact_author_phone     '+27-41-504-4285'
_publ_section_title
;\
(<i>E</i>)-1-(4,4''-Difluoro-5'-methoxy-1,1':3',1''-terphenyl-4'-yl)-3-\
phenylprop-2-en-1-one
;
loop_
    _publ_author_name
    _publ_author_address
    'Betz, Richard'
;
Nelson Mandela Metropolitan University
Summerstrand Campus
Department of Chemistry
University Way
Summerstrand
PO Box 77000
Port Elizabeth 6031
South Africa
;
    'Gerber, Thomas'
;
Nelson Mandela Metropolitan University
Summerstrand Campus
Department of Chemistry
University Way
Summerstrand
PO Box 77000
Port Elizabeth 6031
South Africa
;
    'Hosten, Eric'
;
Nelson Mandela Metropolitan University
Summerstrand Campus
Department of Chemistry
University Way
Summerstrand
PO Box 77000
Port Elizabeth 6031
South Africa
;
    'Samshuddin, S.'
;
Mangalore University
Department of Studies in Chemistry
Mangalagangotri 574 199
India
;
    'Narayana, Badiadka'
;
Mangalore University
Department of Studies in Chemistry
Mangalagangotri 574 199
India
;
    'Yathirajan, Hemmige S.'
;
University of Mysore
Department of Studies in Chemistry
Manasagangotri
Mysore 570 006
India
;
