# Supplementary material for: (E)-1-(4,4′′-Difluoro-5′-meth­oxy-1,1′:3′,1′′-terphenyl-4′-yl)-3-phenyl­prop-2-en-1-one
Source: Acta Crystallogr Sect E Struct Rep Online. 2011 Nov 2;67(Pt 12):o3159–60. doi: 10.1107/S1600536811045375 (PMC3238831; doi:10.1107/S1600536811045375)
Supplement: Supplementary file 2 [file e-67-o3159-Isup2.hkl]

# 
# h,k,l, Fc-squared, Fo-squared, sigma(Fo-squared) and status flag 
# 
data_I
_shelx_title ' ba389_s in P2(1)/c' 
_shelx_refln_list_code          4 
_shelx_F_calc_maximum      215.88 
_exptl_crystal_F_000       888.00 
_reflns_d_resolution_high  0.7500 
 
loop_ 
 _symmetry_equiv_pos_as_xyz 
 'x, y, z' 
 '-x, y+1/2, -z+1/2' 
 '-x, -y, -z' 
 'x, -y-1/2, z-1/2' 
 
_cell_length_a    13.9226 
_cell_length_b     6.7977 
_cell_length_c    22.4531 
_cell_angle_alpha  90.000 
_cell_angle_beta  101.874 
_cell_angle_gamma  90.000 
 
_shelx_F_squared_multiplier     1.000 
 
loop_ 
 _refln_index_h 
 _refln_index_k 
 _refln_index_l 
 _refln_F_squared_calc 
 _refln_F_squared_meas 
 _refln_F_squared_sigma 
 _refln_observed_status 
   2   0   0      257.89      207.58      3.01 o 
   3   0   0     1450.18     1303.57     20.92 o 
   4   0   0      514.38      536.95      7.33 o 
   5   0   0        1.55       -0.24      2.33 o 
   6   0   0      206.83      212.11      6.12 o 
   7   0   0       23.51       19.12      3.20 o 
   8   0   0     1194.97     1300.05     25.79 o 
   9   0   0     1080.43     1228.12     26.31 o 
  10   0   0      480.00      507.41     10.66 o 
  11   0   0      453.85      478.95     16.33 o 
  12   0   0      349.99      390.43      9.53 o 
  13   0   0        0.04        3.08      6.17 o 
  14   0   0      304.66      301.78     11.07 o 
  15   0   0       24.35       37.72     12.68 o 
  16   0   0       32.23       29.04     14.02 o 
  17   0   0       28.03       29.37     14.02 o 
  18   0   0        3.41        9.35     15.02 o 
   1   1   0      167.46      186.52      2.05 o 
   2   1   0    11706.18    11055.00    146.30 o 
   3   1   0    21665.71    20720.90    172.30 o 
   4   1   0     9789.44     9553.13     91.90 o 
   5   1   0     1233.89     1241.79      9.77 o 
   6   1   0      208.97      209.72      3.37 o 
   7   1   0      465.51      500.42      4.97 o 
   8   1   0      208.29      225.52      4.15 o 
   9   1   0      174.52      172.28      4.17 o 
  10   1   0      282.22      297.33      5.09 o 
  11   1   0      254.19      271.51      6.25 o 
  12   1   0      743.85      749.57     14.25 o 
  13   1   0       53.66       53.91      4.61 o 
  14   1   0       43.23       37.21      6.31 o 
  15   1   0       13.10       17.83      6.18 o 
  16   1   0       58.13       49.83      9.78 o 
  17   1   0        6.39        9.88      9.20 o 
  18   1   0       26.48       37.72     10.86 o 
   0   2   0    10193.80     9834.24     49.62 o 
   1   2   0     6269.83     6002.34     76.60 o 
   2   2   0     6593.67     6391.48     59.81 o 
   3   2   0      198.71      191.96      2.99 o 
   4   2   0       50.41       57.37      2.41 o 
   5   2   0     3969.03     4050.51    124.60 o 
   6   2   0      179.81      184.29      4.48 o 
   7   2   0     7570.07     7728.72    108.44 o 
   8   2   0       25.91       24.67      2.87 o 
   9   2   0      246.61      218.84      4.99 o 
  10   2   0      473.38      486.10      6.63 o 
  11   2   0        2.54        2.73      3.58 o 
  12   2   0       11.98       15.86      4.19 o 
  13   2   0        0.20       -0.80      5.18 o 
  14   2   0        4.08        3.98      5.73 o 
  15   2   0        1.70        0.69      6.04 o 
  16   2   0       49.03       52.53      7.36 o 
  17   2   0        2.25        0.83      9.20 o 
   1   3   0        0.06       -1.33      1.94 o 
   2   3   0      319.11      347.74      5.47 o 
   3   3   0      728.65      763.76      6.81 o 
   4   3   0      409.20      379.57      5.26 o 
   5   3   0     2258.61     2348.20     29.93 o 
   6   3   0      181.38      173.42      4.07 o 
   7   3   0      203.14      221.51      4.67 o 
   8   3   0       47.30       37.80      2.94 o 
   9   3   0       41.56       27.32      7.75 o 
  10   3   0       49.95       42.43      3.60 o 
  11   3   0       65.93       65.08      4.72 o 
  12   3   0       88.37       89.23      6.48 o 
  13   3   0        0.15        0.22      5.39 o 
  14   3   0        4.10        0.64      5.69 o 
  15   3   0        1.84        6.21      5.97 o 
  16   3   0      112.33       96.46      9.27 o 
  17   3   0       11.41        1.00     12.68 o 
   0   4   0        7.58        6.90      3.32 o 
   1   4   0       18.99       10.83      2.39 o 
   2   4   0        6.00        8.35      2.42 o 
   3   4   0      140.13      121.82     12.54 o 
   4   4   0       53.37       52.42      2.86 o 
   5   4   0      649.46      681.14      8.80 o 
   6   4   0      509.33      517.87      6.21 o 
   7   4   0      968.27     1007.56     17.61 o 
   8   4   0      149.78      164.46      5.01 o 
   9   4   0        0.10        2.22      3.57 o 
  10   4   0      169.69      152.33      7.46 o 
  11   4   0       46.35       47.65      5.72 o 
  12   4   0        0.00       -2.08      4.96 o 
  13   4   0        2.22        4.15      6.21 o 
  14   4   0       11.73        2.88      6.57 o 
  15   4   0        0.41       -2.17      6.80 o 
  16   4   0        3.61       -2.97      9.14 o 
   1   5   0       58.07       59.09      3.24 o 
   2   5   0       59.42       63.09      3.33 o 
   3   5   0       12.49        8.95      2.94 o 
   4   5   0      299.45      261.21     31.86 o 
   5   5   0     1468.31     1454.71     19.75 o 
   6   5   0      130.01      132.09      5.34 o 
   7   5   0      256.48      257.65      6.80 o 
   8   5   0       36.74       44.05      4.37 o 
   9   5   0       13.97       15.56      5.28 o 
  10   5   0        2.21        1.20      5.43 o 
  11   5   0       25.71       32.00      6.33 o 
  12   5   0        2.02        1.99      5.87 o 
  13   5   0       39.92       40.53      7.12 o 
  14   5   0        0.13        4.45      8.52 o 
  15   5   0        0.72        1.34      8.57 o 
   0   6   0      149.05      155.68      9.32 o 
   1   6   0      215.20      213.09      6.67 o 
   2   6   0      299.58      305.25      7.18 o 
   3   6   0        2.60       -0.45      3.43 o 
   4   6   0        4.44        5.61      3.90 o 
   5   6   0       25.15       29.26      4.29 o 
   6   6   0       46.05       49.14      4.84 o 
   7   6   0       69.91       71.61      7.69 o 
   8   6   0        7.60        8.54      5.20 o 
   9   6   0       11.33       11.44      5.46 o 
  10   6   0       28.89       27.06      6.06 o 
  11   6   0        8.14       12.38      7.56 o 
  12   6   0        0.01       -2.25      7.72 o 
  13   6   0       43.72       48.67      9.30 o 
   1   7   0       87.10       77.36      7.20 o 
   2   7   0        1.35        4.78      4.86 o 
   3   7   0      177.97      182.61      8.27 o 
   4   7   0        4.21        9.10      6.17 o 
   5   7   0        3.82        9.18      6.30 o 
   6   7   0       18.28       22.64      6.97 o 
   7   7   0        8.97       12.91      6.72 o 
   8   7   0       39.09       36.70      7.35 o 
   9   7   0        5.67       10.23      7.28 o 
  10   7   0        2.10        3.08      7.41 o 
  11   7   0        2.77        2.10      7.66 o 
   0   8   0       32.69       22.70      9.68 o 
   1   8   0      583.74      570.52     13.68 o 
   2   8   0      275.09      253.90     10.88 o 
   3   8   0       44.00       44.38      7.21 o 
   4   8   0        0.00       -6.17      6.17 o 
   5   8   0        0.51       -1.39      6.23 o 
   6   8   0        9.08       11.35      8.51 o 
   7   8   0        1.46        3.80      6.66 o 
   8   8   0        8.89       19.22      7.22 o 
   1   9   0       89.59       96.79     12.35 o 
 -18   1   1       33.59       33.54     10.62 o 
 -17   1   1       50.80       51.55     10.85 o 
 -16   1   1       49.98       38.54      7.73 o 
 -15   1   1        0.93       -2.68      5.64 o 
 -14   1   1       81.16       95.96      6.37 o 
 -13   1   1      636.54      644.67      9.94 o 
 -12   1   1      138.31      138.27      5.67 o 
 -11   1   1        7.49        7.78      3.03 o 
 -10   1   1       22.72       17.64      2.81 o 
  -9   1   1      378.85      392.96      8.62 o 
  -8   1   1     2561.36     2743.49     36.74 o 
  -7   1   1     2220.30     2283.80     23.05 o 
  -6   1   1      289.70      304.84      4.26 o 
  -5   1   1      134.56      122.73      2.88 o 
  -4   1   1     3944.07     3771.27     33.13 o 
  -3   1   1    33593.14    31743.91    234.41 o 
  -2   1   1     1027.27     1006.58     10.30 o 
  -1   1   1     1030.85     1017.69     16.10 o 
   0   1   1     2548.59     2436.21      6.90 o 
   1   1   1     5165.56     4422.33    415.83 o 
   2   1   1        2.71        6.39      1.43 o 
   3   1   1        1.20        1.25      1.21 o 
   4   1   1    15957.84    15579.20    148.73 o 
   5   1   1     5094.90     5069.85     52.22 o 
   6   1   1      570.85      669.87      9.91 o 
   7   1   1     1661.46     1809.24     21.67 o 
   8   1   1      497.57      536.89      5.28 o 
   9   1   1       40.80       42.92      3.11 o 
  10   1   1      253.32      251.15      5.66 o 
  11   1   1       51.52       55.88      4.10 o 
  12   1   1        2.46        2.47      3.60 o 
  13   1   1       74.28       88.29      5.15 o 
  14   1   1      286.15      260.91      9.40 o 
  15   1   1       16.32       12.28      6.18 o 
  16   1   1        0.19       -3.91     10.85 o 
  17   1   1       10.34       12.90      9.79 o 
 -17   2   1        0.76        7.30      9.43 o 
 -16   2   1        2.76        7.03      6.29 o 
 -15   2   1      135.97      126.49      8.19 o 
 -14   2   1       11.59        8.77      5.53 o 
 -13   2   1      413.11      402.38      8.92 o 
 -12   2   1        3.19        3.56      3.99 o 
 -11   2   1      189.27      194.46      5.54 o 
 -10   2   1       22.11       12.86      3.23 o 
  -9   2   1      416.27      409.57      6.39 o 
  -8   2   1       57.69       51.28      3.10 o 
  -7   2   1     1370.22     1331.78     13.62 o 
  -6   2   1     1551.27     1471.57     22.56 o 
  -5   2   1      145.40      137.40     11.11 o 
  -4   2   1       55.18       68.21      2.78 o 
  -3   2   1      148.61      145.01      2.87 o 
  -2   2   1     1675.24     1627.92     19.63 o 
  -1   2   1     5968.73     5866.15    321.93 o 
   0   2   1    12740.68    12432.45     65.65 o 
   1   2   1     4023.47     4054.22     19.68 o 
   2   2   1      104.28       95.38      7.36 o 
   3   2   1      789.52      773.01      5.49 o 
   4   2   1      106.30      105.90      3.31 o 
   5   2   1     1927.97     2096.40     27.00 o 
   6   2   1      522.76      510.53     30.95 o 
   7   2   1      737.75      704.68      9.30 o 
   8   2   1      236.23      281.63      5.12 o 
   9   2   1        4.14        7.66      2.99 o 
  10   2   1      161.11      140.29      5.10 o 
  11   2   1        6.53        3.42      3.60 o 
  12   2   1       21.99       20.86      4.34 o 
  13   2   1      175.89      160.92      8.68 o 
  14   2   1       12.30       13.69      5.82 o 
  15   2   1       20.44       20.63      6.33 o 
  16   2   1       32.26       34.34      6.94 o 
  17   2   1       28.00       21.93     10.01 o 
 -17   3   1        2.83        7.18      8.97 o 
 -16   3   1        0.86        7.24      7.35 o 
 -15   3   1        2.17        0.43      5.91 o 
 -14   3   1      103.12      119.97      7.78 o 
 -13   3   1       50.74       42.22      5.94 o 
 -12   3   1       25.98       33.11      5.57 o 
 -11   3   1      392.25      395.29      7.71 o 
 -10   3   1      606.27      544.42     42.11 o 
  -9   3   1       27.92       26.43      3.37 o 
  -8   3   1       99.04      114.12      4.23 o 
  -7   3   1      832.39      881.86     15.55 o 
  -6   3   1        5.46        6.69      2.39 o 
  -5   3   1      237.00      251.20      4.37 o 
  -4   3   1        1.80        2.84      2.09 o 
  -3   3   1        0.79       -1.11      1.93 o 
  -2   3   1      344.81      324.43      4.58 o 
  -1   3   1      358.71      373.22      4.80 o 
   0   3   1      116.62      135.05      3.32 o 
   1   3   1      217.28      241.82      3.93 o 
   2   3   1      550.44      493.76      5.73 o 
   3   3   1     1725.42     1797.69     20.96 o 
   4   3   1      960.31      988.88      9.46 o 
   5   3   1      710.29      740.43     10.18 o 
   6   3   1     1077.28     1083.17     16.31 o 
   7   3   1       53.91       50.39      2.94 o 
   8   3   1      629.58      661.37      8.31 o 
   9   3   1      123.99      120.38      7.23 o 
  10   3   1       37.22       31.50      3.17 o 
  11   3   1      101.54       96.40      5.23 o 
  12   3   1       10.66        6.22      5.07 o 
  13   3   1      276.40      267.76      9.50 o 
  14   3   1       35.42       34.14      6.53 o 
  15   3   1        0.14        0.33      7.00 o 
  16   3   1        1.23        8.18      7.63 o 
 -16   4   1       19.83       16.21     10.02 o 
 -15   4   1        0.41        1.91      6.61 o 
 -14   4   1        0.15       -0.56      6.22 o 
 -13   4   1       50.17       41.88      7.00 o 
 -12   4   1        1.19        4.69      5.14 o 
 -11   4   1       14.12        9.67      4.87 o 
 -10   4   1       45.43       37.54      4.71 o 
  -9   4   1        0.22        0.57      3.47 o 
  -8   4   1      481.30      458.92      7.55 o 
  -7   4   1      297.45      286.94      5.09 o 
  -6   4   1        4.54        3.13      2.74 o 
  -5   4   1        8.64        5.28      2.55 o 
  -4   4   1       54.52       49.87      2.47 o 
  -3   4   1      110.96       91.74      5.19 o 
  -2   4   1     1629.63     1769.82     20.70 o 
  -1   4   1     2642.59     2716.64     24.43 o 
   0   4   1     3493.25     3529.59     29.72 o 
   1   4   1     3586.15     3844.56     30.03 o 
   2   4   1     1133.11     1108.03     13.73 o 
   3   4   1      451.58      469.67      7.40 o 
   4   4   1       85.52       88.48      3.72 o 
   5   4   1       43.80       40.31      2.82 o 
   6   4   1        1.51        5.91      2.84 o 
   7   4   1      347.49      395.66      7.70 o 
   8   4   1      129.51      127.48      4.77 o 
   9   4   1      376.51      357.76      7.07 o 
  10   4   1       11.36       24.79      5.05 o 
  11   4   1        0.04       -4.87      4.87 o 
  12   4   1        9.84        5.05      6.10 o 
  13   4   1      120.90      108.25      8.49 o 
  14   4   1        0.06        0.85      6.65 o 
  15   4   1       19.67       20.29      7.65 o 
  16   4   1        0.89        8.19      9.54 o 
 -15   5   1        6.54        0.04      9.19 o 
 -14   5   1        1.20       -7.59      7.59 o 
 -13   5   1       12.99       15.16      6.46 o 
 -12   5   1       24.60       18.99      5.97 o 
 -11   5   1        4.79       -0.96      5.52 o 
 -10   5   1        8.23        1.45      5.28 o 
  -9   5   1        0.42        1.47      4.98 o 
  -8   5   1       20.13       19.54      3.68 o 
  -7   5   1      471.05      447.71      7.64 o 
  -6   5   1      222.08      223.85      5.75 o 
  -5   5   1       90.78      102.64      4.60 o 
  -4   5   1       43.47       41.77      3.34 o 
  -3   5   1      282.23      259.32      5.06 o 
  -2   5   1      273.58      290.99      5.71 o 
  -1   5   1       25.00       23.02      3.23 o 
   0   5   1        0.01       -2.66      2.66 o 
   1   5   1      315.35      321.99      5.26 o 
   2   5   1      942.64      969.94     16.50 o 
   3   5   1     1199.24     1141.40     17.66 o 
   4   5   1      702.70      712.66     12.63 o 
   5   5   1      229.31      225.42      5.35 o 
   6   5   1      250.62      241.37      6.09 o 
   7   5   1      281.37      262.56      6.99 o 
   8   5   1       14.47       11.20      4.61 o 
   9   5   1      278.31      244.78      9.19 o 
  10   5   1      150.75      141.71      8.39 o 
  11   5   1        5.55        4.73      6.06 o 
  12   5   1       66.43       74.56      7.43 o 
  13   5   1       77.44       75.24      8.02 o 
  14   5   1       20.36       15.49      9.06 o 
  15   5   1        5.01        2.64      9.21 o 
 -13   6   1        0.63        3.56      8.14 o 
 -12   6   1        0.69       -2.68      7.53 o 
 -11   6   1        1.01       -0.43      5.71 o 
 -10   6   1        5.87        4.65      5.58 o 
  -9   6   1       12.82       18.39      5.31 o 
  -8   6   1        9.03       12.00      5.10 o 
  -7   6   1       23.19       26.71      5.01 o 
  -6   6   1       98.18      103.16      5.81 o 
  -5   6   1      218.95      219.01      6.71 o 
  -4   6   1       64.52       63.00      4.55 o 
  -3   6   1      882.08      880.69     18.10 o 
  -2   6   1       31.75       31.29      4.27 o 
  -1   6   1      380.91      367.83      8.52 o 
   0   6   1      340.02      343.99      7.33 o 
   1   6   1     1522.12     1487.45     30.74 o 
   2   6   1        0.48       -0.57      3.36 o 
   3   6   1       11.33       10.10      3.59 o 
   4   6   1       93.72       92.94      5.53 o 
   5   6   1        1.50        3.39      4.10 o 
   6   6   1       78.06       74.21      5.29 o 
   7   6   1       13.14        7.01      6.41 o 
   8   6   1        6.74        7.71      6.89 o 
   9   6   1        6.14        5.64      5.48 o 
  10   6   1        8.57        3.44      5.78 o 
  11   6   1       35.63       36.61      6.81 o 
  12   6   1       10.06        8.49      8.26 o 
  13   6   1        2.40       -1.17      8.39 o 
 -11   7   1        7.53        4.36      7.53 o 
 -10   7   1        0.56       -1.97      6.91 o 
  -9   7   1        0.49        4.32      6.72 o 
  -8   7   1       83.93       97.76      8.90 o 
  -7   7   1        0.00       -0.07      6.11 o 
  -6   7   1      243.87      223.67     13.02 o 
  -5   7   1      174.52      167.88      9.85 o 
  -4   7   1      169.30      182.27      7.50 o 
  -3   7   1       16.42       27.24      4.39 o 
  -2   7   1       76.33       73.55      5.52 o 
  -1   7   1      141.18      152.95      7.58 o 
   0   7   1      369.15      348.73     11.06 o 
   1   7   1      352.94      317.64      8.79 o 
   2   7   1      155.57      147.89      7.75 o 
   3   7   1        0.00        1.06      5.00 o 
   4   7   1      109.53      115.97     11.35 o 
   5   7   1        1.32        3.83      6.32 o 
   6   7   1      123.72      121.11      9.50 o 
   7   7   1      115.77      120.00      9.50 o 
   8   7   1        0.05        1.04      8.18 o 
   9   7   1        6.80       10.68      7.45 o 
  10   7   1        0.00       -3.34     12.02 o 
  11   7   1       68.49       72.09      9.44 o 
  -8   8   1       32.84       50.49      7.47 o 
  -7   8   1        0.02        3.41      6.13 o 
  -6   8   1      226.14      241.87     10.41 o 
  -5   8   1        7.55       10.77      6.51 o 
  -4   8   1       26.83       20.18      6.48 o 
  -3   8   1       31.62       34.33      6.65 o 
  -2   8   1      111.36      112.77      8.93 o 
  -1   8   1        0.20       -2.00      6.12 o 
   0   8   1        0.86        7.06      6.46 o 
   1   8   1       15.08       11.85      6.61 o 
   2   8   1      201.67      194.27     10.68 o 
   3   8   1      166.55      153.02     10.01 o 
   4   8   1       22.91       20.58      7.03 o 
   5   8   1        8.74        4.89      6.73 o 
   6   8   1       41.24       59.69      7.94 o 
   7   8   1        0.55        7.44      7.21 o 
   8   8   1       10.78       21.77      7.72 o 
  -1   9   1       12.77       16.15      6.89 o 
   0   9   1        7.77       14.28      6.94 o 
   1   9   1        3.56       -2.34      9.68 o 
 -18   0   2       30.00       42.72     14.69 o 
 -17   0   2      129.12      122.49     16.69 o 
 -16   0   2      179.33      188.24     18.69 o 
 -15   0   2       67.22       68.10      9.56 o 
 -14   0   2       12.70       13.72      6.82 o 
 -13   0   2       15.20       11.64      5.85 o 
 -12   0   2      574.57      577.65     16.09 o 
 -11   0   2       92.43       95.47      5.38 o 
 -10   0   2       64.40       58.04      4.45 o 
  -9   0   2       68.19       67.55      4.28 o 
  -8   0   2      149.32      153.55      5.40 o 
  -7   0   2     1722.09     1680.42     28.46 o 
  -6   0   2      851.07      811.66     18.42 o 
  -5   0   2      507.45      446.97      5.00 o 
  -4   0   2     1929.36     1821.01     21.27 o 
  -3   0   2    37658.50    35755.19    475.62 o 
  -2   0   2    13534.60    12733.10    126.29 o 
  -1   0   2        0.50        0.51      0.95 o 
   0   0   2     3276.08     2672.35    729.91 o 
   1   0   2     4268.47     4132.53     31.87 o 
   2   0   2      252.99      253.69      3.04 o 
   3   0   2     2180.70     2127.23     23.76 o 
   4   0   2     1766.63     1813.72     18.79 o 
   5   0   2     6873.45     6745.99     94.52 o 
   6   0   2      163.34      188.31      4.62 o 
   7   0   2      701.44      745.54     11.75 o 
   8   0   2      248.05      211.67      5.52 o 
   9   0   2       75.11       77.18      5.16 o 
  10   0   2      325.67      351.18      8.58 o 
  11   0   2      251.26      221.17      8.05 o 
  12   0   2      507.69      453.28     10.32 o 
  13   0   2      385.37      386.67     10.34 o 
  14   0   2       62.51       64.09      7.89 o 
  15   0   2        4.84        2.67     11.68 o 
  16   0   2      162.28      126.16     17.02 o 
  17   0   2        2.97        5.34     14.02 o 
 -18   1   2        0.93        8.03     10.14 o 
 -17   1   2       25.02       22.98     10.03 o 
 -16   1   2      116.16      124.48      9.44 o 
 -15   1   2       40.46       42.45      6.50 o 
 -14   1   2        1.00        1.86      4.75 o 
 -13   1   2        4.00        3.64      3.86 o 
 -12   1   2      166.47      165.87      5.97 o 
 -11   1   2      173.61      185.19      4.94 o 
 -10   1   2       43.15       46.37      3.18 o 
  -9   1   2       27.61       27.03      2.83 o 
  -8   1   2      219.17      213.09      4.12 o 
  -7   1   2       51.57       53.68      2.54 o 
  -6   1   2     7351.22     7345.61     69.36 o 
  -5   1   2     3564.64     3446.35     36.06 o 
  -4   1   2      931.48      892.32      6.79 o 
  -3   1   2    10481.70    10189.97    101.63 o 
  -2   1   2      484.74      449.92      5.55 o 
  -1   1   2     2874.84     2701.23     16.26 o 
   0   1   2       18.64       19.61      0.94 o 
   1   1   2     1253.43     1206.70      7.83 o 
   2   1   2     8163.15     7692.18     66.80 o 
   3   1   2      763.28      744.46      7.77 o 
   4   1   2      175.94      177.37      3.17 o 
   5   1   2     1579.77     1635.61     16.57 o 
   6   1   2      969.38     1031.40     12.03 o 
   7   1   2        0.24        0.89      2.24 o 
   8   1   2       56.78       53.21      3.19 o 
   9   1   2       11.38       12.13      3.00 o 
  10   1   2      219.49      216.21      5.42 o 
  11   1   2       42.56       39.11      3.81 o 
  12   1   2      172.15      165.74      6.07 o 
  13   1   2      229.53      237.70      6.83 o 
  14   1   2      116.86      101.90      7.40 o 
  15   1   2        0.76        0.41      6.21 o 
  16   1   2        2.07        9.71      9.17 o 
  17   1   2       22.01       32.25     10.68 o 
 -17   2   2       75.89       81.19      9.10 o 
 -16   2   2        6.08        6.19      6.26 o 
 -15   2   2       70.87       75.42      7.26 o 
 -14   2   2      225.63      255.31      9.68 o 
 -13   2   2        3.73        1.63      4.57 o 
 -12   2   2       10.73       11.18      4.10 o 
 -11   2   2      208.27      194.41      5.48 o 
 -10   2   2      379.03      386.20      5.84 o 
  -9   2   2       79.11       81.95      3.42 o 
  -8   2   2      335.29      293.72      5.88 o 
  -7   2   2        6.11        2.72      1.93 o 
  -6   2   2      439.67      464.84      6.70 o 
  -5   2   2     2462.35     2630.79     32.22 o 
  -4   2   2     1353.91     1387.28     17.29 o 
  -3   2   2     2964.47     2990.89     37.40 o 
  -2   2   2     5468.29     5473.93     77.48 o 
  -1   2   2     1304.99     1288.25     14.52 o 
   0   2   2    11966.60    11488.89     63.25 o 
   1   2   2     1487.26     1417.51     74.26 o 
   2   2   2      292.27      262.59     32.48 o 
   3   2   2      279.74      271.76     18.05 o 
   4   2   2     1039.04     1062.24     11.26 o 
   5   2   2     1818.99     2037.36     20.88 o 
   6   2   2     1430.65     1376.75     35.94 o 
   7   2   2       16.29       16.32      2.31 o 
   8   2   2       27.93       30.32      2.90 o 
   9   2   2        0.06        0.33      2.96 o 
  10   2   2      507.61      513.36      8.93 o 
  11   2   2      116.00      110.90      5.07 o 
  12   2   2       24.40       24.66      4.38 o 
  13   2   2       20.40       20.45      5.72 o 
  14   2   2       18.40       24.53      6.24 o 
  15   2   2       39.47       29.56      6.50 o 
  16   2   2       84.97       90.91      9.91 o 
  17   2   2       27.60       47.73     15.35 o 
 -17   3   2       41.90       51.20      9.91 o 
 -16   3   2        0.77        2.03      6.35 o 
 -15   3   2        1.34        2.44      6.05 o 
 -14   3   2        3.62        2.69      5.64 o 
 -13   3   2       28.43       38.03      5.89 o 
 -12   3   2        6.51       13.67      5.11 o 
 -11   3   2       33.51       31.64      4.67 o 
 -10   3   2        7.58        3.39      3.25 o 
  -9   3   2       30.11       25.77      3.35 o 
  -8   3   2      949.63     1009.41     14.74 o 
  -7   3   2      869.37      887.81     16.38 o 
  -6   3   2     2130.87     2250.06     33.32 o 
  -5   3   2      800.49      864.00     13.02 o 
  -4   3   2       25.45       32.44      2.24 o 
  -3   3   2      288.96      296.57      7.07 o 
  -2   3   2     2277.12     2459.32     39.18 o 
  -1   3   2      954.41      882.02     80.98 o 
   0   3   2       98.72      112.88      3.25 o 
   1   3   2       21.01       24.28      2.28 o 
   2   3   2     4401.33     4719.64     38.91 o 
   3   3   2     1693.93     1633.63    135.97 o 
   4   3   2      684.26      736.70      8.00 o 
   5   3   2      979.80     1039.32     17.69 o 
   6   3   2      695.64      729.18     44.54 o 
   7   3   2      620.93      587.96     14.89 o 
   8   3   2        3.52        3.21      2.74 o 
   9   3   2        0.02       -2.72      3.11 o 
  10   3   2        0.03       -0.70      2.77 o 
  11   3   2       63.59       74.46      6.18 o 
  12   3   2       41.03       44.51      6.11 o 
  13   3   2      326.95      315.49     10.19 o 
  14   3   2      115.37      102.55      7.66 o 
  15   3   2       38.06       35.04      9.20 o 
  16   3   2        7.91       14.86      8.22 o 
 -16   4   2        3.84        2.90      8.90 o 
 -15   4   2        7.78        3.25      6.68 o 
 -14   4   2        6.39       11.26      6.45 o 
 -13   4   2       19.89       19.25      6.32 o 
 -12   4   2       12.85       14.88      5.42 o 
 -11   4   2       78.43       80.21      6.04 o 
 -10   4   2     2396.27     2410.61     40.03 o 
  -9   4   2      301.47      283.64      6.52 o 
  -8   4   2      546.69      534.26      9.45 o 
  -7   4   2        0.15       -1.90      2.59 o 
  -6   4   2      398.16      406.85      8.18 o 
  -5   4   2      243.59      250.76      6.57 o 
  -4   4   2       10.25       13.22      2.61 o 
  -3   4   2        4.73        4.71      2.60 o 
  -2   4   2      487.22      445.46     42.97 o 
  -1   4   2       45.27       48.49      2.54 o 
   0   4   2      436.99      423.01      5.45 o 
   1   4   2      177.95      173.23      4.15 o 
   2   4   2        4.16        0.74      2.21 o 
   3   4   2      174.79      170.08      4.15 o 
   4   4   2      770.29      769.86     62.64 o 
   5   4   2      134.96      145.16      4.43 o 
   6   4   2     1009.91     1038.60     12.39 o 
   7   4   2      450.46      433.06     10.42 o 
   8   4   2       76.20       83.11      4.12 o 
   9   4   2      131.61      138.63      6.36 o 
  10   4   2      618.72      570.32     10.53 o 
  11   4   2      245.35      250.68      8.71 o 
  12   4   2        9.66        7.84      6.24 o 
  13   4   2       48.40       49.90      7.34 o 
  14   4   2       12.58       13.50      7.08 o 
  15   4   2       34.13       31.20      8.46 o 
 -15   5   2       29.26       29.25      9.68 o 
 -14   5   2       20.73       17.00      8.83 o 
 -13   5   2      166.87      166.51      9.87 o 
 -12   5   2      192.88      190.12      9.35 o 
 -11   5   2        0.13       -1.00      5.39 o 
 -10   5   2        7.97       12.22      5.32 o 
  -9   5   2       10.85       13.38      4.30 o 
  -8   5   2      232.28      213.26      5.55 o 
  -7   5   2        3.92        2.65      3.10 o 
  -6   5   2       30.48       27.77      3.45 o 
  -5   5   2     1136.23     1119.81     14.11 o 
  -4   5   2      571.69      553.19      8.16 o 
  -3   5   2     1046.50      941.62    125.47 o 
  -2   5   2      254.43      268.84      5.50 o 
  -1   5   2      402.47      422.88      8.51 o 
   0   5   2      106.16      100.16      4.94 o 
   1   5   2      146.14      142.73      4.64 o 
   2   5   2     1158.13     1167.02     19.42 o 
   3   5   2        0.00        0.67      2.74 o 
   4   5   2       12.51       15.29      2.98 o 
   5   5   2      153.52      160.32      5.34 o 
   6   5   2      125.42      140.23      5.97 o 
   7   5   2       28.34       42.97      4.95 o 
   8   5   2      611.87      568.12      9.88 o 
   9   5   2      336.77      337.42     10.04 o 
  10   5   2       68.91       56.99      6.69 o 
  11   5   2        0.10        3.27      5.95 o 
  12   5   2       75.18       71.70      7.69 o 
  13   5   2       79.70       83.50      8.29 o 
  14   5   2       43.85       37.30     10.10 o 
 -13   6   2       37.78       40.74      8.88 o 
 -12   6   2       14.56       12.64      7.66 o 
 -11   6   2        3.76        1.92      5.51 o 
 -10   6   2        0.16       -3.70      5.06 o 
  -9   6   2        0.66       -4.29      4.72 o 
  -8   6   2        3.46        3.14      3.92 o 
  -7   6   2        5.34        5.81      4.61 o 
  -6   6   2        1.00        3.22      3.81 o 
  -5   6   2        0.03        1.02      3.61 o 
  -4   6   2       99.83      109.16      5.43 o 
  -3   6   2     1385.16     1355.52     38.42 o 
  -2   6   2      913.05      918.37     17.49 o 
  -1   6   2     4582.78     4690.05     87.24 o 
   0   6   2      337.78      338.85      9.92 o 
   1   6   2      186.48      185.17      5.70 o 
   2   6   2        1.10        1.67      3.36 o 
   3   6   2       31.99       27.79      3.82 o 
   4   6   2        2.92        5.07      4.02 o 
   5   6   2       11.75       13.17      4.36 o 
   6   6   2        0.13       -3.44      4.94 o 
   7   6   2       57.30       45.25      7.78 o 
   8   6   2       62.37       57.05      7.94 o 
   9   6   2        2.23        0.79      5.48 o 
  10   6   2       44.71       43.39      6.69 o 
  11   6   2        1.98        4.75      6.21 o 
  12   6   2       10.96       13.21      8.57 o 
  13   6   2      111.60      101.37     11.21 o 
 -11   7   2       14.97       21.37      7.47 o 
 -10   7   2        7.27       11.58      7.12 o 
  -9   7   2       96.11      117.09      9.26 o 
  -8   7   2       22.07       19.21      6.52 o 
  -7   7   2      158.56      170.03      9.30 o 
  -6   7   2       20.13       16.05      4.45 o 
  -5   7   2       41.86       50.06      4.85 o 
  -4   7   2       14.96       10.14      4.32 o 
  -3   7   2      111.00      123.94      6.74 o 
  -2   7   2      245.75      253.19      7.65 o 
  -1   7   2       38.90       36.36      5.05 o 
   0   7   2      210.50      227.58      8.56 o 
   1   7   2       72.52       72.73      5.96 o 
   2   7   2      323.39      309.66      8.85 o 
   3   7   2       97.72      107.27      6.87 o 
   4   7   2      129.20      122.46      9.64 o 
   5   7   2        7.85       12.16      6.70 o 
   6   7   2        6.69        8.24      6.65 o 
   7   7   2        4.89        4.30      7.06 o 
   8   7   2       42.45       44.10      8.18 o 
   9   7   2       51.48       47.12     12.35 o 
  10   7   2        6.74        3.24      7.52 o 
  11   7   2       93.09      100.74     10.24 o 
  -8   8   2      318.24      358.50     13.35 o 
  -7   8   2       76.90       81.84      8.08 o 
  -6   8   2        5.28        6.78      5.54 o 
  -5   8   2        0.05       -0.69      5.51 o 
  -4   8   2       27.89       35.91      6.05 o 
  -3   8   2       17.97       21.59      6.68 o 
  -2   8   2       30.43       29.05      6.41 o 
  -1   8   2      206.13      179.25      9.78 o 
   0   8   2      566.66      531.57     10.31 o 
   1   8   2       47.03       33.89      7.18 o 
   2   8   2        0.36       -1.34      6.37 o 
   3   8   2      106.79      106.66      8.59 o 
   4   8   2       45.85       43.45      8.51 o 
   5   8   2       72.03       81.67      8.46 o 
   6   8   2      175.87      157.94     10.97 o 
   7   8   2       15.96       15.28      7.54 o 
   8   8   2       22.89       27.14      8.18 o 
  -1   9   2       23.35       29.37     11.68 o 
   0   9   2        2.27        6.01     10.68 o 
 -18   1   3        8.30        3.59      9.78 o 
 -17   1   3        0.18       -1.33      8.69 o 
 -16   1   3       35.80       37.52      7.51 o 
 -15   1   3      122.75       99.49      7.39 o 
 -14   1   3        1.34        2.44      4.63 o 
 -13   1   3      153.14      168.65      6.22 o 
 -12   1   3        4.82        7.87      3.67 o 
 -11   1   3       21.53       24.99      3.24 o 
 -10   1   3       28.49       28.47      3.00 o 
  -9   1   3       85.34       77.37      3.80 o 
  -8   1   3     3489.73     3499.02     51.53 o 
  -7   1   3     4730.90     4866.52     66.25 o 
  -6   1   3      611.85      605.02      7.91 o 
  -5   1   3     1010.09     1060.52      9.57 o 
  -4   1   3     1208.70     1117.21      9.76 o 
  -3   1   3     3771.27     3730.59     38.59 o 
  -2   1   3     1840.46     1762.15     20.42 o 
  -1   1   3     4769.96     4590.74     68.51 o 
   0   1   3     1078.10      987.68      5.26 o 
   1   1   3     1474.17     1446.09     10.77 o 
   2   1   3     1685.78     1596.53     14.20 o 
   3   1   3      386.24      405.15      3.52 o 
   4   1   3       26.86       21.91      1.79 o 
   5   1   3      717.89      720.64      8.63 o 
   6   1   3     1370.67     1336.44     10.45 o 
   7   1   3      346.07      341.75      5.26 o 
   8   1   3      155.49      172.64      4.73 o 
   9   1   3      512.09      494.30      6.37 o 
  10   1   3      338.25      326.49      6.27 o 
  11   1   3       55.41       49.21      4.28 o 
  12   1   3      124.22      124.99      5.63 o 
  13   1   3      560.26      526.29      9.39 o 
  14   1   3       34.89       26.47      6.28 o 
  15   1   3       56.75       31.97      8.15 o 
  16   1   3       35.25       33.93     10.12 o 
  17   1   3       42.45       41.80     10.86 o 
 -17   2   3       24.68       23.34      7.70 o 
 -16   2   3       80.70       83.18      8.53 o 
 -15   2   3        6.98        6.79      6.05 o 
 -14   2   3        4.15        5.23      5.43 o 
 -13   2   3      122.71      137.58      6.38 o 
 -12   2   3      114.45      115.54      5.54 o 
 -11   2   3       35.77       38.90      3.49 o 
 -10   2   3      711.31      713.91     14.55 o 
  -9   2   3     1634.03     1684.48     22.60 o 
  -8   2   3      691.38      654.01     11.42 o 
  -7   2   3      300.77      319.49      4.39 o 
  -6   2   3      125.53      129.55      3.40 o 
  -5   2   3      891.96      965.33     15.03 o 
  -4   2   3      891.00      965.70     12.17 o 
  -3   2   3     5105.15     5253.84     78.27 o 
  -2   2   3      137.38      132.60      5.32 o 
  -1   2   3     2881.79     2740.29     32.33 o 
   0   2   3       20.15       20.23      1.40 o 
   1   2   3      539.67      525.38      3.67 o 
   2   2   3        7.78        3.56      1.49 o 
   3   2   3       34.85       40.05      2.25 o 
   4   2   3      936.51      939.58     10.48 o 
   5   2   3     2689.41     2848.98     30.89 o 
   6   2   3       34.06       44.25      2.64 o 
   7   2   3      162.31      149.59     12.98 o 
   8   2   3      259.36      270.70      5.56 o 
   9   2   3        0.09        0.48      2.96 o 
  10   2   3      528.07      517.98     11.20 o 
  11   2   3      178.70      173.77      6.18 o 
  12   2   3       15.40       15.89      4.77 o 
  13   2   3        2.63        7.06      5.58 o 
  14   2   3       83.09       79.84      7.24 o 
  15   2   3       28.18       36.20      6.89 o 
  16   2   3        0.73       -1.83      7.99 o 
  17   2   3       10.10       30.04     15.02 o 
 -17   3   3        2.58        2.50      8.50 o 
 -16   3   3      117.95      107.77      8.19 o 
 -15   3   3      282.59      289.74     10.24 o 
 -14   3   3      563.43      547.43     11.82 o 
 -13   3   3      126.87      119.91      8.86 o 
 -12   3   3       35.89       31.74      5.40 o 
 -11   3   3      507.95      486.07      8.67 o 
 -10   3   3       87.30       81.58      4.25 o 
  -9   3   3      170.65      168.59      5.07 o 
  -8   3   3       41.32       41.55      3.17 o 
  -7   3   3      653.78      683.93     13.53 o 
  -6   3   3      127.87      128.81      3.56 o 
  -5   3   3       52.49       50.46      2.31 o 
  -4   3   3      534.97      512.41     10.74 o 
  -3   3   3      335.25      363.84      6.60 o 
  -2   3   3       17.09       17.05      2.02 o 
  -1   3   3     2098.86     2162.63     42.72 o 
   0   3   3      378.42      382.69      4.19 o 
   1   3   3      149.04      133.08     14.90 o 
   2   3   3     3564.11     3857.78     36.22 o 
   3   3   3        1.19        1.56      1.55 o 
   4   3   3        0.79        2.31      1.58 o 
   5   3   3       51.88       53.62      2.88 o 
   6   3   3      328.88      338.04      4.79 o 
   7   3   3        3.14        1.03      2.62 o 
   8   3   3       71.03       79.52      3.59 o 
   9   3   3        8.57       11.08      3.35 o 
  10   3   3       99.99       97.44      4.75 o 
  11   3   3       49.93       47.93      5.92 o 
  12   3   3       38.15       37.63      6.14 o 
  13   3   3       29.79       29.37      5.95 o 
  14   3   3        0.18        1.84      6.37 o 
  15   3   3       10.27        2.64      7.05 o 
  16   3   3       27.27       14.66     12.18 o 
 -16   4   3       16.69       14.90      9.38 o 
 -15   4   3        6.48        8.33      6.89 o 
 -14   4   3       25.08       25.06      6.73 o 
 -13   4   3       14.73       27.01      5.65 o 
 -12   4   3      555.85      539.27     10.55 o 
 -11   4   3      108.79       97.47      6.32 o 
 -10   4   3      179.51      199.95      6.24 o 
  -9   4   3        2.06        0.38      3.43 o 
  -8   4   3        1.41        4.08      3.05 o 
  -7   4   3       28.07       28.57      3.04 o 
  -6   4   3       32.99       40.93      2.88 o 
  -5   4   3       91.94       81.32      3.74 o 
  -4   4   3       74.15       83.61      3.68 o 
  -3   4   3        8.31        8.13      2.49 o 
  -2   4   3     1130.72     1111.68     11.87 o 
  -1   4   3     2669.63     2629.95    322.71 o 
   0   4   3      336.54      315.39      4.34 o 
   1   4   3        0.00       -2.06      2.06 o 
   2   4   3      109.81      110.75      3.65 o 
   3   4   3     1281.00     1375.12     14.79 o 
   4   4   3        1.93       -0.95      2.12 o 
   5   4   3        6.71       10.40      2.86 o 
   6   4   3        7.29       10.94      2.87 o 
   7   4   3        1.50        1.43      3.09 o 
   8   4   3        7.20        5.86      2.52 o 
   9   4   3      233.05      217.05      7.01 o 
  10   4   3       39.23       27.88      5.31 o 
  11   4   3       69.90       81.73      7.43 o 
  12   4   3       43.77       61.60      7.28 o 
  13   4   3        1.70        4.65      6.76 o 
  14   4   3        6.25        7.48      7.02 o 
  15   4   3        1.65       10.00      7.41 o 
 -15   5   3        2.13       -6.82      8.58 o 
 -14   5   3        5.23        7.71      8.32 o 
 -13   5   3      224.42      216.50      9.96 o 
 -12   5   3       96.23       89.61      9.09 o 
 -11   5   3       69.75       51.42      6.17 o 
 -10   5   3        0.14       -1.57      5.09 o 
  -9   5   3       93.72       84.70      5.28 o 
  -8   5   3      549.34      524.92      7.06 o 
  -7   5   3       39.31       42.55      3.48 o 
  -6   5   3      144.68      136.91      5.30 o 
  -5   5   3        0.02       -0.63      2.86 o 
  -4   5   3      409.14      411.00      6.00 o 
  -3   5   3       28.61       24.31      3.00 o 
  -2   5   3      676.17      634.80     81.28 o 
  -1   5   3        0.50       -2.00      2.85 o 
   0   5   3       10.00       11.57      3.12 o 
   1   5   3      329.57      347.72      4.87 o 
   2   5   3        1.37        0.25      2.64 o 
   3   5   3       35.60       36.45      3.12 o 
   4   5   3       48.58       56.75      3.49 o 
   5   5   3        0.00        1.49      2.64 o 
   6   5   3       84.36       76.87      5.22 o 
   7   5   3      339.31      289.99      9.00 o 
   8   5   3      182.69      155.90     11.35 o 
   9   5   3        3.33        9.82      5.47 o 
  10   5   3        0.17        5.75      5.90 o 
  11   5   3        0.91        1.93      6.10 o 
  12   5   3       17.38        9.92      6.57 o 
  13   5   3       50.07       46.49      7.90 o 
  14   5   3        3.54       -2.04      9.22 o 
 -13   6   3        1.03        3.21      7.93 o 
 -12   6   3       12.29       16.44      7.83 o 
 -11   6   3       17.21       25.18      7.38 o 
 -10   6   3        2.45        8.03      5.10 o 
  -9   6   3        0.11        0.12      4.67 o 
  -8   6   3       72.89       70.36      4.58 o 
  -7   6   3       55.91       60.48      4.22 o 
  -6   6   3        0.35        2.86      3.95 o 
  -5   6   3      568.46      548.45     11.10 o 
  -4   6   3        2.66        3.09      3.32 o 
  -3   6   3      188.42      182.67      7.92 o 
  -2   6   3     1227.54     1274.03     32.08 o 
  -1   6   3       29.42       30.26      6.23 o 
   0   6   3      997.27      950.21     17.44 o 
   1   6   3        2.82        2.50      3.28 o 
   2   6   3       86.35       78.26      4.31 o 
   3   6   3      104.75       97.17      5.03 o 
   4   6   3       66.05       64.35      4.96 o 
   5   6   3      241.36      224.53      8.42 o 
   6   6   3        4.59        4.34      5.18 o 
   7   6   3        0.15       -0.44      6.70 o 
   8   6   3      138.61      143.04     10.79 o 
   9   6   3        0.31        0.48      5.85 o 
  10   6   3        1.36        2.78      6.02 o 
  11   6   3        0.00       -3.78      6.22 o 
  12   6   3        7.74       11.80      8.50 o 
  13   6   3        6.17       13.27      9.22 o 
 -11   7   3        3.74        5.83      6.95 o 
 -10   7   3       12.81       18.98      7.34 o 
  -9   7   3        8.80       10.48      6.17 o 
  -8   7   3        2.09        2.23      5.37 o 
  -7   7   3       40.68       49.21      4.72 o 
  -6   7   3       31.63       35.95      4.31 o 
  -5   7   3       40.41       40.16      4.32 o 
  -4   7   3      291.93      302.17      8.15 o 
  -3   7   3       16.26       15.05      4.02 o 
  -2   7   3        1.42        2.45      4.04 o 
  -1   7   3      175.55      175.34      7.16 o 
   0   7   3      478.00      459.65     10.57 o 
   1   7   3       72.95       85.36      6.18 o 
   2   7   3        0.02        1.90      4.93 o 
   3   7   3      179.79      166.46      7.83 o 
   4   7   3       10.82       15.85      6.84 o 
   5   7   3       54.78       51.42      7.78 o 
   6   7   3        5.15        8.52      6.89 o 
   7   7   3        0.10       -3.16      7.13 o 
   8   7   3        0.45        1.06      7.38 o 
   9   7   3       74.65       81.63      9.62 o 
  10   7   3       18.14       12.63      8.41 o 
  11   7   3       31.71       36.38     14.69 o 
  -8   8   3       22.00       36.05     14.35 o 
  -7   8   3        7.85       12.35     13.35 o 
  -6   8   3        0.33      -12.02     12.02 o 
  -5   8   3       18.60       21.76      8.18 o 
  -4   8   3        0.22        5.79      3.68 o 
  -3   8   3        9.44       12.44      5.24 o 
  -2   8   3        0.14        6.29      5.61 o 
  -1   8   3        0.00       -1.98      4.61 o 
   0   8   3      194.94      199.01      8.05 o 
   1   8   3       57.87       46.32      7.21 o 
   2   8   3       31.12       31.66      7.17 o 
   3   8   3       20.81       27.89      7.20 o 
   4   8   3        9.95        8.61      6.94 o 
   5   8   3        0.17       -1.84      6.94 o 
   6   8   3        9.63       16.55      7.45 o 
   7   8   3       16.45       17.97     12.68 o 
  -1   9   3       16.04       22.03     11.35 o 
 -18   0   4       41.69       41.39     14.35 o 
 -17   0   4        6.40       16.69     13.68 o 
 -16   0   4      245.34      258.33     19.69 o 
 -15   0   4      111.29      108.66     10.50 o 
 -14   0   4       27.37       34.17      6.66 o 
 -13   0   4        0.21        2.90      5.74 o 
 -12   0   4       41.54       36.10      5.33 o 
 -11   0   4      546.92      565.93     15.70 o 
 -10   0   4        1.99        2.18      3.61 o 
  -9   0   4        0.78       -1.29      3.28 o 
  -8   0   4       82.19       83.85      5.43 o 
  -7   0   4       89.97      105.91      4.63 o 
  -6   0   4     1333.20     1403.55     23.44 o 
  -5   0   4      177.35      168.09      4.01 o 
  -4   0   4    26445.69    25649.04    296.13 o 
  -3   0   4    22068.23    21197.28    290.01 o 
  -2   0   4      154.19      133.69      3.75 o 
  -1   0   4      176.56      178.03      3.49 o 
   0   0   4    23732.89    21892.92    104.01 o 
   1   0   4     1874.28     1891.10      8.22 o 
   2   0   4      673.54      612.18      5.53 o 
   3   0   4     2642.09     2511.34     16.90 o 
   4   0   4      297.94      255.34      4.27 o 
   5   0   4     4074.86     4088.38     44.68 o 
   6   0   4       32.22       53.88      3.66 o 
   7   0   4      172.38      205.16      5.64 o 
   8   0   4       16.30       17.21      4.08 o 
   9   0   4       98.27      106.79      6.37 o 
  10   0   4      121.06      117.16      6.70 o 
  11   0   4       52.35       53.52      5.74 o 
  12   0   4      199.51      188.03      8.44 o 
  13   0   4        2.73       -3.35      6.53 o 
  14   0   4        0.40        5.76      9.35 o 
  15   0   4       12.08       18.02     12.35 o 
  16   0   4       13.65       37.38     14.35 o 
  17   0   4      256.35      330.09     24.03 o 
 -18   1   4        0.72       -7.03      9.08 o 
 -17   1   4        0.08        4.97      9.08 o 
 -16   1   4      134.11      132.21      9.37 o 
 -15   1   4        6.26        7.51      6.51 o 
 -14   1   4       12.30        5.62      4.68 o 
 -13   1   4       35.36       37.85      4.57 o 
 -12   1   4       81.08       77.04      4.55 o 
 -11   1   4       18.53       22.44      3.40 o 
 -10   1   4        0.12        2.00      2.75 o 
  -9   1   4       77.55       71.81      3.04 o 
  -8   1   4      997.41      988.69     11.91 o 
  -7   1   4        0.09       -1.98      1.98 o 
  -6   1   4      365.21      354.59      6.19 o 
  -5   1   4        8.43        2.56      1.68 o 
  -4   1   4        3.04        4.02      1.54 o 
  -3   1   4     4409.31     4356.99     40.53 o 
  -2   1   4     4623.41     4419.10     45.18 o 
  -1   1   4     5018.25     4734.87     48.35 o 
   0   1   4     2035.56     1984.04      7.64 o 
   1   1   4     2041.75     1888.26     71.83 o 
   2   1   4     2969.53     2752.03     14.14 o 
   3   1   4      547.10      521.01      5.92 o 
   4   1   4      596.86      607.61      4.42 o 
   5   1   4      638.76      665.00      7.47 o 
   6   1   4       57.56       52.99      2.77 o 
   7   1   4       57.23       70.98      3.10 o 
   8   1   4      703.88      692.09     12.16 o 
   9   1   4       19.54       19.77      3.25 o 
  10   1   4       13.37       11.21      3.65 o 
  11   1   4      164.34      152.74      5.79 o 
  12   1   4       14.50       13.01      4.08 o 
  13   1   4      643.65      669.16     11.98 o 
  14   1   4       16.00        8.69      6.00 o 
  15   1   4       68.97       66.63      9.04 o 
  16   1   4        7.80       11.69      9.56 o 
  17   1   4        3.30       -0.17      9.84 o 
 -18   2   4       71.03       85.50     11.87 o 
 -17   2   4        0.34        6.67      7.38 o 
 -16   2   4       13.50       17.27      6.97 o 
 -15   2   4       39.71       42.32      6.49 o 
 -14   2   4       26.30       18.11      5.91 o 
 -13   2   4      111.41      108.08      5.75 o 
 -12   2   4       20.73       18.10      4.10 o 
 -11   2   4     1192.37     1196.72     23.50 o 
 -10   2   4      344.50      344.44      6.91 o 
  -9   2   4       77.23       66.11      6.33 o 
  -8   2   4      509.23      534.35     14.35 o 
  -7   2   4     1035.75     1038.86     15.23 o 
  -6   2   4      103.74      117.57      3.49 o 
  -5   2   4      277.21      261.62      4.99 o 
  -4   2   4     2550.76     2619.91     34.06 o 
  -3   2   4     2049.79     2034.98     26.88 o 
  -2   2   4      190.87      155.29      5.15 o 
  -1   2   4       15.54       21.51      1.88 o 
   0   2   4       51.08       46.13      1.78 o 
   1   2   4      232.17      225.72      2.99 o 
   2   2   4       21.37       15.62      1.77 o 
   3   2   4     1296.53     1251.20      9.42 o 
   4   2   4       19.99       18.01      2.36 o 
   5   2   4      164.28      150.98      3.88 o 
   6   2   4      281.09      284.57      4.22 o 
   7   2   4       21.44       15.34      2.47 o 
   8   2   4       86.64       84.94      3.82 o 
   9   2   4       52.69       55.12      3.69 o 
  10   2   4      538.47      528.94      7.19 o 
  11   2   4      106.45      100.20      5.01 o 
  12   2   4        0.14       -0.43      5.02 o 
  13   2   4       31.89       37.79      6.28 o 
  14   2   4        2.55        5.53      5.73 o 
  15   2   4        8.94        8.13      7.50 o 
  16   2   4       20.47       12.16     10.41 o 
  17   2   4        2.41       -2.67     13.68 o 
 -17   3   4       15.74       17.36     12.68 o 
 -16   3   4       57.69       77.06      7.74 o 
 -15   3   4        1.51       -0.78      5.93 o 
 -14   3   4        0.95        7.07      5.53 o 
 -13   3   4      212.93      203.92      9.87 o 
 -12   3   4       85.69       71.66      6.07 o 
 -11   3   4        6.39        8.26      3.77 o 
 -10   3   4       54.92       48.52      3.78 o 
  -9   3   4       13.46       12.20      3.18 o 
  -8   3   4      170.58      175.09      5.21 o 
  -7   3   4      551.43      564.17     11.81 o 
  -6   3   4     1748.60     1728.51     27.78 o 
  -5   3   4      860.63      944.60     15.88 o 
  -4   3   4       87.52       81.63      3.21 o 
  -3   3   4       86.53      100.80      4.38 o 
  -2   3   4      467.33      458.83     11.59 o 
  -1   3   4        9.49        6.47      1.95 o 
   0   3   4      254.76      307.38      3.94 o 
   1   3   4      514.27      504.70      4.37 o 
   2   3   4     3259.73     3523.91     22.26 o 
   3   3   4      209.40      215.25      3.99 o 
   4   3   4      241.79      230.19      4.15 o 
   5   3   4      512.15      522.20      5.97 o 
   6   3   4        8.67        7.28      2.54 o 
   7   3   4      375.98      376.55      5.10 o 
   8   3   4      153.29      156.16      4.65 o 
   9   3   4       45.76       38.77      3.64 o 
  10   3   4      148.01      131.36      5.32 o 
  11   3   4      133.54      122.75      7.23 o 
  12   3   4       61.21       62.06      6.46 o 
  13   3   4      109.09      122.48      7.83 o 
  14   3   4        7.18        8.70      6.95 o 
  15   3   4        0.48        1.41      7.58 o 
  16   3   4        4.93        0.67     10.17 o 
 -16   4   4       14.35       12.04      8.77 o 
 -15   4   4       14.28       11.17      6.66 o 
 -14   4   4        2.51       -0.11      5.97 o 
 -13   4   4       11.20        4.42      5.29 o 
 -12   4   4       60.66       61.99      5.94 o 
 -11   4   4      736.28      716.19     11.06 o 
 -10   4   4      587.59      548.98      9.37 o 
  -9   4   4      167.98      168.81      5.49 o 
  -8   4   4      520.18      509.10     11.71 o 
  -7   4   4      553.05      555.07      8.12 o 
  -6   4   4      443.22      422.03      5.89 o 
  -5   4   4      512.56      524.05      9.41 o 
  -4   4   4      257.88      250.68      5.44 o 
  -3   4   4        0.13       -1.25      2.05 o 
  -2   4   4      235.13      258.90      5.50 o 
  -1   4   4      625.53      622.47      5.61 o 
   0   4   4        1.45        0.31      1.78 o 
   1   4   4      697.57      684.67     52.69 o 
   2   4   4     1114.39     1140.16     54.03 o 
   3   4   4      461.30      457.64     11.75 o 
   4   4   4       39.63       40.38      3.10 o 
   5   4   4      106.83      108.18     11.16 o 
   6   4   4        6.54        7.19      2.58 o 
   7   4   4      161.25      158.15      8.20 o 
   8   4   4        0.92       -0.21      3.35 o 
   9   4   4        0.47        0.69      4.13 o 
  10   4   4      304.72      247.51     10.07 o 
  11   4   4        9.10       12.99      6.37 o 
  12   4   4       71.75       71.94      7.76 o 
  13   4   4       83.08       77.51      8.04 o 
  14   4   4        0.34        2.24      7.16 o 
  15   4   4       15.70       20.59      7.57 o 
 -15   5   4        0.90        1.47      8.64 o 
 -14   5   4       96.02       93.80      9.93 o 
 -13   5   4      187.33      211.49      9.85 o 
 -12   5   4      171.26      173.00      8.79 o 
 -11   5   4       35.02       33.14      5.71 o 
 -10   5   4        2.09        2.59      4.70 o 
  -9   5   4      300.05      308.19      6.71 o 
  -8   5   4      214.50      213.06      5.40 o 
  -7   5   4       21.47       19.27      3.06 o 
  -6   5   4       21.15       19.63      3.27 o 
  -5   5   4     1187.66     1171.38     22.01 o 
  -4   5   4      918.70      931.87     15.65 o 
  -3   5   4      106.52      101.00      3.87 o 
  -2   5   4       92.64       99.31      4.11 o 
  -1   5   4       17.16        6.65      2.85 o 
   0   5   4      103.76      106.89      3.97 o 
   1   5   4      606.42      578.05     10.32 o 
   2   5   4      103.39      108.74      4.12 o 
   3   5   4      239.00      249.70      5.07 o 
   4   5   4       41.85       46.71      3.47 o 
   5   5   4      569.26      592.66      9.47 o 
   6   5   4       19.69       25.00      4.60 o 
   7   5   4        5.08        1.71      5.00 o 
   8   5   4       62.79       57.96      8.68 o 
   9   5   4        4.04        6.46      5.85 o 
  10   5   4      377.06      369.86     11.18 o 
  11   5   4       19.22       23.11      6.84 o 
  12   5   4       26.68       39.71      7.45 o 
  13   5   4       85.01       88.37      8.67 o 
  14   5   4       59.58       48.33     10.50 o 
 -13   6   4      135.52      164.03     11.48 o 
 -12   6   4        1.49        3.63      7.21 o 
 -11   6   4        1.48       -1.17      9.68 o 
 -10   6   4       80.88       78.41      5.97 o 
  -9   6   4        7.26        4.73      3.80 o 
  -8   6   4       22.74       20.26      3.75 o 
  -7   6   4        6.70        9.84      3.32 o 
  -6   6   4      306.29      312.05     11.72 o 
  -5   6   4       12.47       16.17      3.10 o 
  -4   6   4      601.62      588.21     18.83 o 
  -3   6   4      390.97      368.37     12.64 o 
  -2   6   4      725.02      718.48     24.83 o 
  -1   6   4      116.23      120.45      5.27 o 
   0   6   4      176.65      168.78      5.30 o 
   1   6   4        2.16        1.90      3.27 o 
   2   6   4       44.86       40.68      3.93 o 
   3   6   4       26.46       25.86      4.31 o 
   4   6   4      246.09      211.81      8.29 o 
   5   6   4        0.79        1.40      5.20 o 
   6   6   4       11.92       16.90      5.51 o 
   7   6   4       24.07       26.11      7.41 o 
   8   6   4        3.44        6.40      7.27 o 
   9   6   4       14.67       12.78      6.08 o 
  10   6   4      186.54      194.86      9.88 o 
  11   6   4        4.24        7.51      6.42 o 
  12   6   4        2.01        0.35      8.65 o 
 -11   7   4       66.49       86.10      8.26 o 
 -10   7   4       73.89       86.52      8.33 o 
  -9   7   4       95.44      101.66      8.84 o 
  -8   7   4        0.12       -0.84      3.70 o 
  -7   7   4       68.66       66.57      4.90 o 
  -6   7   4       93.59      100.13     14.69 o 
  -5   7   4        8.06        7.01     11.68 o 
  -4   7   4        1.38        2.36      4.02 o 
  -3   7   4      344.65      381.91     15.28 o 
  -2   7   4        4.44        7.86      3.93 o 
  -1   7   4      207.62      195.05      8.14 o 
   0   7   4       25.40       24.23      4.04 o 
   1   7   4        2.08        0.03      4.61 o 
   2   7   4      124.53      119.03      7.41 o 
   3   7   4       28.69       35.32      5.69 o 
   4   7   4       41.19       34.20      7.08 o 
   5   7   4      231.01      205.30     11.21 o 
   6   7   4       72.25       74.12      8.49 o 
   7   7   4       25.83       30.41      7.75 o 
   8   7   4      161.57      177.41     11.90 o 
   9   7   4       70.18       67.55      9.12 o 
  10   7   4        1.02       -3.13      8.22 o 
  -8   8   4       59.25       46.39     14.69 o 
  -7   8   4       58.04       66.75     15.02 o 
  -6   8   4       32.42       35.71     13.02 o 
  -5   8   4       16.13       14.35     12.02 o 
  -4   8   4       10.30        3.67     11.01 o 
  -3   8   4       14.68       14.35     11.01 o 
  -2   8   4        7.56        9.84      3.43 o 
  -1   8   4      121.34      131.41      6.87 o 
   0   8   4       78.93       96.58      7.92 o 
   1   8   4        0.21       -0.33      6.33 o 
   2   8   4       56.96       46.51      7.36 o 
   3   8   4      149.30      159.37     10.85 o 
   4   8   4        4.89        0.60      7.18 o 
   5   8   4      217.97      243.45     12.25 o 
   6   8   4       15.65       21.82      7.88 o 
   7   8   4        0.30       -6.65      8.18 o 
 -18   1   5       15.02       21.66     10.22 o 
 -17   1   5        7.46        9.79      7.11 o 
 -16   1   5      164.93      173.10     10.27 o 
 -15   1   5       21.76        6.77      6.71 o 
 -14   1   5       28.77       28.47      5.23 o 
 -13   1   5        8.09       11.39      4.21 o 
 -12   1   5        0.10        0.32      3.54 o 
 -11   1   5      158.47      174.56      5.38 o 
 -10   1   5        1.85        4.30      2.74 o 
  -9   1   5       79.36       72.25      3.02 o 
  -8   1   5     1947.49     1958.86     26.97 o 
  -7   1   5       28.04       37.09      2.32 o 
  -6   1   5        0.69        1.26      1.44 o 
  -5   1   5       34.53       47.62      2.11 o 
  -4   1   5      332.92      356.00      4.48 o 
  -3   1   5     8450.98     8370.43     67.21 o 
  -2   1   5     1647.11     1613.26     13.14 o 
  -1   1   5      200.25      173.69      2.57 o 
   0   1   5        1.52        2.38      1.65 o 
   1   1   5      109.08       97.23      6.42 o 
   2   1   5       97.55      104.37      2.79 o 
   3   1   5       52.44       56.77      2.28 o 
   4   1   5        5.11        4.32      1.99 o 
   5   1   5     2293.44     2398.03     23.39 o 
   6   1   5       18.90       27.62      2.47 o 
   7   1   5      236.23      205.59      4.35 o 
   8   1   5      232.02      219.14      5.35 o 
   9   1   5      193.25      190.33      5.61 o 
  10   1   5       32.08       31.55      3.96 o 
  11   1   5       88.44       72.91      4.61 o 
  12   1   5       67.01       60.41      4.75 o 
  13   1   5      112.60      118.42      7.01 o 
  14   1   5       83.38       65.72      8.71 o 
  15   1   5       20.45       16.96      8.20 o 
  16   1   5        1.20       -2.49      9.79 o 
  17   1   5       93.92      100.47     12.72 o 
 -18   2   5        0.40        5.94      9.78 o 
 -17   2   5        1.52        6.53      7.24 o 
 -16   2   5        4.16       -4.48      6.48 o 
 -15   2   5       68.54       62.92      6.93 o 
 -14   2   5       17.11       17.01      5.61 o 
 -13   2   5      482.74      459.94      8.35 o 
 -12   2   5      166.11      171.10      6.29 o 
 -11   2   5      301.58      304.30      6.37 o 
 -10   2   5       12.78        7.09      2.32 o 
  -9   2   5      576.39      621.35      9.08 o 
  -8   2   5      123.25      131.94      4.44 o 
  -7   2   5       17.48       12.74      2.55 o 
  -6   2   5     1975.02     2111.25     28.86 o 
  -5   2   5     1384.67     1405.99     20.55 o 
  -4   2   5     1064.49     1161.95     17.78 o 
  -3   2   5      419.51      358.29      6.82 o 
  -2   2   5       32.06       34.71      3.54 o 
  -1   2   5     1229.13     1203.45     10.61 o 
   0   2   5     1306.56     1283.00      6.66 o 
   1   2   5     3959.75     3910.51     21.35 o 
   2   2   5       32.86       22.00      1.97 o 
   3   2   5       22.59       38.22      2.36 o 
   4   2   5      911.62      935.30      6.22 o 
   5   2   5      703.25      722.08      7.22 o 
   6   2   5       65.40       60.51      2.80 o 
   7   2   5        2.45        2.13      2.37 o 
   8   2   5     1223.11     1190.60     71.68 o 
   9   2   5       91.43       95.09      4.33 o 
  10   2   5     1188.75     1180.14     13.04 o 
  11   2   5      119.89      121.46      5.66 o 
  12   2   5        6.39        4.84      5.30 o 
  13   2   5       29.22       29.19      6.11 o 
  14   2   5        5.88       -0.65      7.27 o 
  15   2   5       43.19       33.13      8.27 o 
  16   2   5       37.65       47.22     11.12 o 
 -17   3   5      195.30      216.56     14.40 o 
 -16   3   5       37.02       45.23      7.05 o 
 -15   3   5      181.39      180.26      9.22 o 
 -14   3   5      163.89      147.09      8.16 o 
 -13   3   5        5.00        1.50      5.06 o 
 -12   3   5      113.20      119.82      6.97 o 
 -11   3   5      208.47      216.07      6.38 o 
 -10   3   5     1204.83     1261.43     19.02 o 
  -9   3   5       39.20       41.43      3.48 o 
  -8   3   5        2.71        4.46      2.73 o 
  -7   3   5      601.30      625.35     10.99 o 
  -6   3   5      210.87      215.22      4.10 o 
  -5   3   5       37.40       26.12      2.19 o 
  -4   3   5      141.32      134.16      2.96 o 
  -3   3   5       71.71       70.91      5.00 o 
  -2   3   5      322.08      349.59      7.64 o 
  -1   3   5     3889.20     4092.59     47.69 o 
   0   3   5      873.83      916.52      8.84 o 
   1   3   5     1614.56     1744.64     12.95 o 
   2   3   5      130.89      119.74      3.60 o 
   3   3   5        0.67       -0.18      2.05 o 
   4   3   5       11.39       10.75      2.35 o 
   5   3   5      181.52      183.27      4.32 o 
   6   3   5        4.02        4.94      2.72 o 
   7   3   5       33.65       36.01      2.95 o 
   8   3   5        3.25        2.09      2.98 o 
   9   3   5       46.28       46.98      4.10 o 
  10   3   5        2.17        3.29      3.65 o 
  11   3   5      171.17      180.38      8.54 o 
  12   3   5       55.70       49.44      6.34 o 
  13   3   5      159.01      153.09     10.19 o 
  14   3   5       91.25       97.64     13.26 o 
  15   3   5       15.82       12.64      9.46 o 
  16   3   5       19.42       15.89     10.64 o 
 -16   4   5       19.64       22.37      9.63 o 
 -15   4   5        1.12        6.35      6.48 o 
 -14   4   5       40.00       52.95      9.57 o 
 -13   4   5      210.22      203.57      8.67 o 
 -12   4   5       39.48       27.93      5.43 o 
 -11   4   5      379.53      380.71      9.10 o 
 -10   4   5      263.82      265.96      7.02 o 
  -9   4   5      283.30      284.99      6.09 o 
  -8   4   5       52.76       44.23      3.49 o 
  -7   4   5      274.01      275.04      4.87 o 
  -6   4   5       61.06       62.76      3.17 o 
  -5   4   5        4.71        3.96      1.94 o 
  -4   4   5        1.52        6.74      4.41 o 
  -3   4   5      533.94      519.28      9.69 o 
  -2   4   5      189.13      167.54      7.43 o 
  -1   4   5      187.44      196.28      4.19 o 
   0   4   5       37.81       41.45      2.57 o 
   1   4   5      110.83      131.60      3.54 o 
   2   4   5      146.72      155.09      3.94 o 
   3   4   5        3.89        5.87      2.56 o 
   4   4   5       70.75       84.09      3.73 o 
   5   4   5       33.69       38.12      3.28 o 
   6   4   5       51.80       55.00      3.74 o 
   7   4   5       33.11       35.44      3.56 o 
   8   4   5        0.72        6.57      3.73 o 
   9   4   5       45.57       41.04      4.85 o 
  10   4   5       18.86       25.54      6.48 o 
  11   4   5       11.65       10.20      6.29 o 
  12   4   5        2.01        6.66      6.76 o 
  13   4   5       32.13       26.52      7.55 o 
  14   4   5       54.86       62.28      8.50 o 
  15   4   5        6.67        8.10      7.68 o 
 -15   5   5       15.17       21.80      8.84 o 
 -14   5   5       28.10       20.49      8.44 o 
 -13   5   5      104.93       80.62      7.34 o 
 -12   5   5      186.01      192.42      8.84 o 
 -11   5   5      247.81      221.23      8.72 o 
 -10   5   5       91.88       88.45      5.23 o 
  -9   5   5      146.78      150.54      6.38 o 
  -8   5   5        7.20        3.89      3.02 o 
  -7   5   5      139.70      129.28      4.32 o 
  -6   5   5      731.35      672.13      9.25 o 
  -5   5   5      579.66      575.45     10.94 o 
  -4   5   5      465.80      474.79     11.03 o 
  -3   5   5        0.63       -4.84      4.84 o 
  -2   5   5      332.70      340.28      9.73 o 
  -1   5   5      464.54      474.27      5.90 o 
   0   5   5      269.20      250.78     26.46 o 
   1   5   5        0.80        1.73      2.40 o 
   2   5   5        3.71        4.60      2.61 o 
   3   5   5       65.96       61.95      3.42 o 
   4   5   5        1.31        0.49      2.93 o 
   5   5   5        2.48        3.28      3.65 o 
   6   5   5       23.14       30.45      5.51 o 
   7   5   5      292.56      254.82      9.22 o 
   8   5   5        0.48       -2.20      6.80 o 
   9   5   5       70.44       59.06      7.02 o 
  10   5   5        2.03       -0.02      6.10 o 
  11   5   5       43.83       41.55      7.19 o 
  12   5   5        6.73        4.10      6.82 o 
  13   5   5       11.03       19.08      7.38 o 
  14   5   5        7.13       -0.93      9.38 o 
 -13   6   5        6.82       10.54      7.63 o 
 -12   6   5       29.20       25.30      7.51 o 
 -11   6   5      165.39      171.76     10.39 o 
 -10   6   5      108.73      116.52      6.87 o 
  -9   6   5       29.19       31.24      3.91 o 
  -8   6   5       64.23       65.29      4.20 o 
  -7   6   5       43.15       45.01      3.26 o 
  -6   6   5        0.01       -4.67     11.01 o 
  -5   6   5      437.23      429.13     13.53 o 
  -4   6   5        4.58       -2.67     10.35 o 
  -3   6   5       16.70       10.35     10.35 o 
  -2   6   5       50.62       60.30      4.53 o 
  -1   6   5      129.94      129.20      5.21 o 
   0   6   5      779.84      798.36     21.87 o 
   1   6   5      281.50      265.50      6.35 o 
   2   6   5      671.18      651.79     13.91 o 
   3   6   5        3.48        2.33      3.92 o 
   4   6   5       28.08       30.80      5.44 o 
   5   6   5      192.63      173.33      8.06 o 
   6   6   5       51.01       37.35      7.55 o 
   7   6   5        9.33        7.77      7.41 o 
   8   6   5       34.02       45.42      8.36 o 
   9   6   5        3.65       -6.02      6.02 o 
  10   6   5        0.02        3.31      6.32 o 
  11   6   5        8.48        5.68      8.50 o 
  12   6   5        6.57        0.48      8.58 o 
 -11   7   5       64.97       88.19      8.45 o 
 -10   7   5      263.85      288.53      9.31 o 
  -9   7   5       81.56      101.58      6.44 o 
  -8   7   5      182.62      196.92     19.36 o 
  -7   7   5      162.77      166.78      9.18 o 
  -6   7   5        5.04        2.34     11.35 o 
  -5   7   5       66.67       63.08     13.02 o 
  -4   7   5        8.47        7.68     11.01 o 
  -3   7   5       13.17       15.02     10.68 o 
  -2   7   5        1.79        6.05      2.97 o 
  -1   7   5      135.11      151.08      5.22 o 
   0   7   5       52.17       53.85      4.23 o 
   1   7   5       14.03       13.70      4.02 o 
   2   7   5      181.47      189.46      7.82 o 
   3   7   5       96.29       90.11      6.70 o 
   4   7   5       65.88       60.04      7.78 o 
   5   7   5        0.16       -0.32      6.72 o 
   6   7   5        0.29       -2.67      6.84 o 
   7   7   5        8.21       10.78      8.51 o 
   8   7   5        3.14        9.74      7.78 o 
   9   7   5        5.43       -4.35      7.93 o 
  10   7   5        6.47       13.02      8.55 o 
  -8   8   5       76.36       92.12     16.69 o 
  -7   8   5        0.70        4.01     13.68 o 
  -6   8   5       92.74       90.12     15.69 o 
  -5   8   5       54.91       49.73     14.02 o 
  -4   8   5        0.30        7.68     11.35 o 
  -3   8   5        0.92        4.24      5.50 o 
  -2   8   5        4.60       -0.91      6.51 o 
  -1   8   5       25.76       35.39      4.55 o 
   0   8   5       52.35       63.92      5.52 o 
   1   8   5       25.24       24.54      5.39 o 
   2   8   5       14.30       12.33      6.80 o 
   3   8   5        9.69       12.66      8.51 o 
   4   8   5        2.65       15.79      7.54 o 
   5   8   5       28.46       40.24      8.14 o 
   6   8   5       37.07       37.45      8.25 o 
   7   8   5        9.51        5.72      7.65 o 
 -18   0   6       49.73       41.72     14.35 o 
 -17   0   6        0.32        3.34     13.02 o 
 -16   0   6      405.72      419.18     15.93 o 
 -15   0   6      547.09      589.62     16.95 o 
 -14   0   6       18.33        5.08      7.43 o 
 -13   0   6      237.20      225.02     12.02 o 
 -12   0   6      107.78       87.57      7.12 o 
 -11   0   6     1152.60     1147.78     24.83 o 
 -10   0   6      224.97      227.97      6.51 o 
  -9   0   6       55.14       65.86      4.21 o 
  -8   0   6        1.51       -2.27      3.08 o 
  -7   0   6     2263.93     2311.13     48.34 o 
  -6   0   6      356.60      332.46      7.31 o 
  -5   0   6       50.06       44.22      3.32 o 
  -4   0   6      200.69      206.17      4.46 o 
  -3   0   6    46602.79    45463.07    722.86 o 
  -2   0   6       49.63       34.76      2.98 o 
  -1   0   6      211.04      181.60      4.88 o 
   0   0   6      715.10      674.55      6.37 o 
   1   0   6      668.86      629.56      6.58 o 
   2   0   6      382.32      425.37      6.46 o 
   3   0   6      139.50      127.89      5.02 o 
   4   0   6      429.58      342.04      5.46 o 
   5   0   6        0.69       -0.30      2.78 o 
   6   0   6       66.63       66.87      5.12 o 
   7   0   6      196.34      168.47      7.66 o 
   8   0   6      175.13      179.63      8.44 o 
   9   0   6      208.25      202.04      8.58 o 
  10   0   6       24.44       19.05      6.03 o 
  11   0   6       57.71       56.51      7.10 o 
  12   0   6       28.04       22.05      6.74 o 
  13   0   6       99.19      102.66     11.06 o 
  14   0   6      149.46      160.88     15.52 o 
  15   0   6        1.93       -4.01     13.35 o 
  16   0   6       98.73       95.46     17.36 o 
 -18   1   6       16.00       18.15     10.38 o 
 -17   1   6        5.48       13.93      7.13 o 
 -16   1   6       18.57       13.75      7.22 o 
 -15   1   6      166.13      178.16      8.91 o 
 -14   1   6        8.24       10.49      4.74 o 
 -13   1   6      148.67      158.88      6.28 o 
 -12   1   6       86.71       95.60      4.80 o 
 -11   1   6      401.90      396.06      6.83 o 
 -10   1   6      187.94      186.91      4.63 o 
  -9   1   6       90.08       94.19      3.35 o 
  -8   1   6       36.86       37.39      2.65 o 
  -7   1   6      117.10      101.63      3.59 o 
  -6   1   6     1481.74     1453.37     17.39 o 
  -5   1   6       32.36       26.25      1.94 o 
  -4   1   6     3849.02     3833.41     41.03 o 
  -3   1   6     3051.97     2963.36     29.68 o 
  -2   1   6     1419.05     1366.93     13.36 o 
  -1   1   6     1049.19      969.06      7.68 o 
   0   1   6     3915.56     3795.04     15.36 o 
   1   1   6     1903.14     1757.14      6.45 o 
   2   1   6       82.76       76.00      2.64 o 
   3   1   6      336.04      295.06      3.66 o 
   4   1   6       30.12       23.98      2.36 o 
   5   1   6      121.12      117.87     11.78 o 
   6   1   6      433.70      432.84      5.03 o 
   7   1   6      639.81      624.06      8.72 o 
   8   1   6       86.21       81.05      4.07 o 
   9   1   6      272.12      249.55      6.10 o 
  10   1   6      150.29      144.61      5.73 o 
  11   1   6        4.56        2.51      3.92 o 
  12   1   6       13.20        6.44      5.02 o 
  13   1   6       61.28       56.16      6.13 o 
  14   1   6        1.07        1.06      7.04 o 
  15   1   6        0.22       -1.78      7.45 o 
  16   1   6       17.93       24.81     10.14 o 
 -18   2   6       24.04       35.79     10.25 o 
 -17   2   6       29.12       36.63      8.04 o 
 -16   2   6        4.17       -1.64      6.76 o 
 -15   2   6        0.87        0.66      5.76 o 
 -14   2   6      335.76      292.27      9.57 o 
 -13   2   6      138.42      132.48      6.68 o 
 -12   2   6      114.00      111.02      5.98 o 
 -11   2   6      340.00      324.24      7.12 o 
 -10   2   6      418.72      415.85     12.67 o 
  -9   2   6      830.31      851.29     12.50 o 
  -8   2   6      512.86      557.26      6.14 o 
  -7   2   6      185.20      198.08      4.35 o 
  -6   2   6     3027.97     3202.30     37.55 o 
  -5   2   6        1.10       -1.83      1.83 o 
  -4   2   6     1319.14     1290.54     18.96 o 
  -3   2   6      155.15      157.71      2.75 o 
  -2   2   6      581.72      573.03     11.24 o 
  -1   2   6     1522.74     1503.72     14.78 o 
   0   2   6       41.64       39.30      1.54 o 
   1   2   6      837.60      892.35      4.61 o 
   2   2   6     1471.20     1524.14     37.16 o 
   3   2   6      476.54      502.86      4.79 o 
   4   2   6      816.36      857.03      7.04 o 
   5   2   6       73.72       91.39      3.71 o 
   6   2   6        1.79        3.91      2.29 o 
   7   2   6       71.67       68.74      3.16 o 
   8   2   6       55.92       50.96      3.33 o 
   9   2   6       54.77       53.22      4.51 o 
  10   2   6       27.38       16.80      3.98 o 
  11   2   6      359.00      364.83      9.23 o 
  12   2   6       40.23       27.48      5.89 o 
  13   2   6       25.02       21.82      6.16 o 
  14   2   6       20.88       22.75      7.84 o 
  15   2   6        0.04        3.62      9.45 o 
  16   2   6        5.06        7.46     10.38 o 
 -17   3   6       36.44       39.37     18.02 o 
 -16   3   6       10.14       16.63      6.95 o 
 -15   3   6       39.66       46.55      6.55 o 
 -14   3   6        0.95       -4.64      5.38 o 
 -13   3   6       19.81       28.16      5.50 o 
 -12   3   6       94.54       98.96      6.29 o 
 -11   3   6       71.87       67.33      4.10 o 
 -10   3   6      326.50      343.39      5.74 o 
  -9   3   6     1171.43     1184.70     26.41 o 
  -8   3   6      207.68      202.85      4.34 o 
  -7   3   6       12.88        7.91      2.23 o 
  -6   3   6     1581.15     1651.26     27.17 o 
  -5   3   6       81.35       98.23      3.38 o 
  -4   3   6       87.01       82.03      5.03 o 
  -3   3   6        1.51       14.77      4.36 o 
  -2   3   6      325.61      306.39      7.92 o 
  -1   3   6      431.68      432.44      7.50 o 
   0   3   6      547.95      656.44      7.11 o 
   1   3   6      150.11      170.56      3.55 o 
   2   3   6     1368.95     1482.98     13.54 o 
   3   3   6      477.61      527.40      4.94 o 
   4   3   6       87.37       81.11      3.20 o 
   5   3   6      227.26      241.89      4.70 o 
   6   3   6      280.90      274.34      5.17 o 
   7   3   6      269.61      260.47      5.00 o 
   8   3   6      987.60      992.73     10.11 o 
   9   3   6      122.75      111.70      5.07 o 
  10   3   6       38.37       44.21      5.92 o 
  11   3   6        1.91        3.97      5.46 o 
  12   3   6        3.69        2.73      6.63 o 
  13   3   6       10.40        4.25      7.02 o 
  14   3   6        2.05        3.36      7.05 o 
  15   3   6        3.46       13.09      9.78 o 
 -16   4   6        0.01       -1.43      9.08 o 
 -15   4   6        9.44       10.86      8.39 o 
 -14   4   6      154.44      147.14      8.18 o 
 -13   4   6        2.03        4.95      5.10 o 
 -12   4   6        0.45        0.80      4.86 o 
 -11   4   6      139.66      134.26      6.95 o 
 -10   4   6      389.43      370.50      9.08 o 
  -9   4   6       17.33       13.52      3.39 o 
  -8   4   6      978.65     1011.99     16.99 o 
  -7   4   6      830.81      830.92      9.60 o 
  -6   4   6        0.02        0.33      2.18 o 
  -5   4   6        5.11       11.64      3.14 o 
  -4   4   6       31.36       36.12      5.27 o 
  -3   4   6       75.60       69.21      5.54 o 
  -2   4   6      144.02      174.63      9.69 o 
  -1   4   6      404.93      437.72      7.51 o 
   0   4   6      441.60      465.08      5.27 o 
   1   4   6      238.61      281.22      4.17 o 
   2   4   6      193.18      187.74      4.24 o 
   3   4   6       79.82       74.56      3.39 o 
   4   4   6        0.05        0.43      2.81 o 
   5   4   6      256.77      248.15      5.97 o 
   6   4   6      102.64      102.78      4.46 o 
   7   4   6      325.36      327.27      6.88 o 
   8   4   6      190.61      177.40      6.03 o 
   9   4   6        1.68        2.14      5.70 o 
  10   4   6      222.68      192.87     10.04 o 
  11   4   6        6.32       -0.13      6.39 o 
  12   4   6       89.18       82.17      8.33 o 
  13   4   6       40.17       35.40      7.73 o 
  14   4   6        1.83        4.80      7.11 o 
  15   4   6       59.50       66.75     11.83 o 
 -15   5   6       30.70       21.40      8.83 o 
 -14   5   6      153.79      131.74     11.67 o 
 -13   5   6      310.49      302.64     10.27 o 
 -12   5   6      167.31      181.02      8.70 o 
 -11   5   6       26.92       26.64      5.49 o 
 -10   5   6      246.36      254.56      7.06 o 
  -9   5   6      104.05      118.09      5.25 o 
  -8   5   6      738.82      758.31     16.45 o 
  -7   5   6        0.05       -1.62      2.49 o 
  -6   5   6       24.40       21.46      3.93 o 
  -5   5   6     1531.31     1561.65     18.26 o 
  -4   5   6      412.33      393.29     10.71 o 
  -3   5   6        0.07       -5.16      5.16 o 
  -2   5   6        6.07        5.77      4.94 o 
  -1   5   6       17.44       19.72      2.48 o 
   0   5   6       95.13       90.03      3.81 o 
   1   5   6       21.14       19.52      2.98 o 
   2   5   6       23.94       26.83      4.01 o 
   3   5   6       45.64       41.71      4.63 o 
   4   5   6       95.21       80.33     11.82 o 
   5   5   6        4.89       -0.36      4.09 o 
   6   5   6      106.50       91.39      6.78 o 
   7   5   6      212.31      178.67      9.18 o 
   8   5   6        8.98        1.29      7.17 o 
   9   5   6        2.36       -1.09      6.02 o 
  10   5   6       11.27        9.23      6.51 o 
  11   5   6       32.69       27.08      7.04 o 
  12   5   6       66.67       87.86      8.69 o 
  13   5   6        0.18        6.11      7.19 o 
 -13   6   6       71.95       81.75      9.01 o 
 -12   6   6      255.28      273.68     11.63 o 
 -11   6   6       40.77       37.00      6.84 o 
 -10   6   6       30.19       35.56      4.95 o 
  -9   6   6      164.58      160.00      5.37 o 
  -8   6   6        3.82        3.78      3.24 o 
  -7   6   6      188.43      185.80      8.12 o 
  -6   6   6       32.55       30.69      8.68 o 
  -5   6   6      182.68      191.91     17.69 o 
  -4   6   6        0.45       -7.34     10.35 o 
  -3   6   6      596.11      635.15     22.03 o 
  -2   6   6       52.94       49.50      5.31 o 
  -1   6   6       50.95       50.39      3.30 o 
   0   6   6      111.09      105.73      4.86 o 
   1   6   6       71.58       72.23      4.57 o 
   2   6   6       18.36       12.68      3.90 o 
   3   6   6       69.49       64.92      4.84 o 
   4   6   6      300.82      280.29      8.78 o 
   5   6   6       70.93       60.00      6.28 o 
   6   6   6        6.16        5.61      6.72 o 
   7   6   6       25.17       19.56      7.67 o 
   8   6   6        0.01        0.83      7.30 o 
   9   6   6       47.91       40.16      6.90 o 
  10   6   6        1.87        7.30      6.73 o 
  11   6   6       11.87       18.01      8.82 o 
  12   6   6       33.65       46.90     10.17 o 
 -11   7   6        2.78        0.80      5.02 o 
 -10   7   6       83.22       99.79     17.36 o 
  -9   7   6       64.29       66.08     15.69 o 
  -8   7   6      105.60      126.16     16.69 o 
  -7   7   6        3.96        4.14      5.13 o 
  -6   7   6        4.81       -2.87      4.83 o 
  -5   7   6        0.65       -2.00     11.01 o 
  -4   7   6       16.36       23.03     12.35 o 
  -3   7   6      326.55      326.15      8.96 o 
  -2   7   6      224.63      220.80      9.35 o 
  -1   7   6        8.43        8.51      3.16 o 
   0   7   6       29.82       28.18      3.80 o 
   1   7   6        3.31        8.80      3.89 o 
   2   7   6       15.66       15.82      5.16 o 
   3   7   6        3.62        3.23      5.00 o 
   4   7   6       15.06       11.78      6.94 o 
   5   7   6      172.26      185.93     11.06 o 
   6   7   6       49.76       50.91      8.26 o 
   7   7   6       30.89       44.71      8.36 o 
   8   7   6        7.21       -3.28      7.75 o 
   9   7   6        8.88        5.48      8.25 o 
  10   7   6        9.64       20.62      9.03 o 
  -8   8   6        3.14      -13.02     13.02 o 
  -7   8   6       41.57       38.72     14.69 o 
  -6   8   6        0.86       -2.67     12.68 o 
  -5   8   6       56.71       51.73     13.68 o 
  -4   8   6      148.21      148.27      8.15 o 
  -3   8   6       21.60       20.35      5.57 o 
  -2   8   6       51.81       60.39      6.57 o 
  -1   8   6        0.77        6.90      3.51 o 
   0   8   6       33.17       36.02      4.97 o 
   1   8   6        2.26        8.64      4.95 o 
   2   8   6      183.35      188.72     10.42 o 
   3   8   6       22.32       23.55      7.36 o 
   4   8   6       63.50       68.55      8.69 o 
   5   8   6       29.39       24.55      7.90 o 
   6   8   6        0.02        0.73      7.67 o 
 -18   1   7       31.64       31.93     10.59 o 
 -17   1   7       46.57       61.39      8.35 o 
 -16   1   7       17.00       19.44      7.00 o 
 -15   1   7      473.83      507.56     11.11 o 
 -14   1   7        2.31        4.06      4.89 o 
 -13   1   7       43.96       47.37      5.13 o 
 -12   1   7       65.04       73.66      4.46 o 
 -11   1   7     1937.06     2035.71     43.02 o 
 -10   1   7       50.48       47.97      3.25 o 
  -9   1   7        4.87       11.70      2.63 o 
  -8   1   7      512.95      538.00      5.31 o 
  -7   1   7        0.97       -0.83      1.62 o 
  -6   1   7     1111.22     1114.33     21.59 o 
  -5   1   7        3.13        1.78      1.88 o 
  -4   1   7     1326.97     1406.20     18.04 o 
  -3   1   7     1640.03     1707.07     15.06 o 
  -2   1   7      446.30      450.31      5.65 o 
  -1   1   7       76.26       76.42      3.25 o 
   0   1   7      370.87      329.37      3.82 o 
   1   1   7     1419.41     1383.08     24.79 o 
   2   1   7      634.97      586.72      5.13 o 
   3   1   7      592.71      593.99      4.84 o 
   4   1   7      563.80      566.67      5.51 o 
   5   1   7     1242.85     1367.87      9.86 o 
   6   1   7        2.93        0.70      2.32 o 
   7   1   7        4.70        6.59      3.10 o 
   8   1   7       17.75       18.71      3.45 o 
   9   1   7        4.95        6.19      3.60 o 
  10   1   7      532.99      540.30     12.38 o 
  11   1   7        0.11       -3.67      3.81 o 
  12   1   7       63.13       61.50      5.94 o 
  13   1   7       59.82       59.56      6.20 o 
  14   1   7        5.57        1.01      7.69 o 
  15   1   7       62.60       67.01      9.44 o 
  16   1   7       15.44       23.91     10.45 o 
 -18   2   7        0.71       -4.43      9.45 o 
 -17   2   7        1.29        1.84      7.36 o 
 -16   2   7        4.47        5.42      6.77 o 
 -15   2   7      238.74      263.95      9.97 o 
 -14   2   7      186.67      192.78      8.58 o 
 -13   2   7      348.79      332.64      9.50 o 
 -12   2   7      644.20      644.25      9.88 o 
 -11   2   7      424.97      425.37      7.46 o 
 -10   2   7     1027.47     1048.39     23.41 o 
  -9   2   7      601.52      655.55     10.49 o 
  -8   2   7     1005.54     1044.41     17.76 o 
  -7   2   7       43.52       45.75      2.50 o 
  -6   2   7       70.02       54.44      2.75 o 
  -5   2   7      261.18      281.21      4.15 o 
  -4   2   7     1786.45     1907.68     26.28 o 
  -3   2   7     1507.28     1671.48     29.39 o 
  -2   2   7     3504.13     3598.66     43.74 o 
  -1   2   7      495.83      509.57      5.84 o 
   0   2   7        2.94        0.79      1.58 o 
   1   2   7      107.56      115.02      2.90 o 
   2   2   7       55.33       49.68      2.28 o 
   3   2   7      561.41      535.71      5.07 o 
   4   2   7       60.06       54.19      2.83 o 
   5   2   7     1760.64     1793.68     12.69 o 
   6   2   7       16.73       16.02      2.70 o 
   7   2   7      285.35      247.53      4.87 o 
   8   2   7      167.37      170.36      4.85 o 
   9   2   7       90.43       81.11      8.50 o 
  10   2   7      131.07      131.23      5.51 o 
  11   2   7       43.15       38.36      5.51 o 
  12   2   7        3.48        7.74      5.60 o 
  13   2   7       15.06       15.64      6.12 o 
  14   2   7        0.06       -2.15      8.97 o 
  15   2   7      100.93       99.25     19.19 o 
  16   2   7       12.62       12.46     11.06 o 
 -17   3   7        0.22       -4.01      8.65 o 
 -16   3   7        0.53       -2.66      6.67 o 
 -15   3   7       79.60       81.86      7.29 o 
 -14   3   7        2.39       -0.24      5.35 o 
 -13   3   7      135.47      141.32      7.69 o 
 -12   3   7       83.64       74.17      5.92 o 
 -11   3   7      369.92      372.57      7.77 o 
 -10   3   7       50.45       45.97      3.70 o 
  -9   3   7       67.71       76.71      3.40 o 
  -8   3   7      477.37      506.88      9.20 o 
  -7   3   7       36.66       36.30      2.97 o 
  -6   3   7       52.34       51.21      2.62 o 
  -5   3   7      786.24      800.02     13.51 o 
  -4   3   7     1111.49     1131.42     14.51 o 
  -3   3   7       92.10       92.41      5.98 o 
  -2   3   7     2441.31     2670.95     17.34 o 
  -1   3   7        0.23       -0.66      1.77 o 
   0   3   7      385.65      438.24      4.01 o 
   1   3   7      111.22      107.48      3.40 o 
   2   3   7      985.77     1052.92      6.06 o 
   3   3   7     2118.24     2105.92     16.07 o 
   4   3   7      113.92      120.62      4.56 o 
   5   3   7      296.46      313.11      5.14 o 
   6   3   7       21.40       22.55      3.10 o 
   7   3   7        0.18        0.00      2.95 o 
   8   3   7       48.49       50.42      3.90 o 
   9   3   7        5.00        5.53      3.60 o 
  10   3   7       14.62       15.55      5.21 o 
  11   3   7        9.62        8.18      5.52 o 
  12   3   7      165.94      170.44     10.81 o 
  13   3   7        6.99       11.17      7.36 o 
  14   3   7        8.80        5.68      9.17 o 
  15   3   7       82.41       85.59     11.83 o 
 -16   4   7      155.44      175.82     13.39 o 
 -15   4   7       40.02       33.46      8.95 o 
 -14   4   7       76.07       82.40      6.88 o 
 -13   4   7      276.77      262.49      9.05 o 
 -12   4   7      492.59      491.55      9.93 o 
 -11   4   7      560.52      550.00     10.21 o 
 -10   4   7      362.27      388.31     10.76 o 
  -9   4   7       15.68       22.45      3.42 o 
  -8   4   7      207.35      195.33      4.96 o 
  -7   4   7      842.87      799.38     11.79 o 
  -6   4   7      744.07      726.78     11.69 o 
  -5   4   7     1121.65     1147.16     22.73 o 
  -4   4   7      371.05      401.32      9.94 o 
  -3   4   7     1028.11     1092.26     17.19 o 
  -2   4   7       82.46       84.07      5.01 o 
  -1   4   7       56.85       52.47      2.72 o 
   0   4   7     1209.81     1249.31     19.70 o 
   1   4   7      190.59      209.39      4.08 o 
   2   4   7       15.65       14.08      2.68 o 
   3   4   7        6.61        9.82      2.81 o 
   4   4   7       41.04       45.81      3.37 o 
   5   4   7        1.88        0.63      2.61 o 
   6   4   7      408.97      393.95      6.04 o 
   7   4   7       38.78       47.72      4.21 o 
   8   4   7        2.41        1.54      4.19 o 
   9   4   7        6.26        2.01      5.70 o 
  10   4   7      105.43       93.62      7.88 o 
  11   4   7       56.05       54.94      7.58 o 
  12   4   7       78.93       86.71      8.47 o 
  13   4   7        0.49       -3.23      7.16 o 
  14   4   7        0.53        9.17      9.43 o 
 -15   5   7        0.02       -1.07      8.27 o 
 -14   5   7       45.52       36.37      8.79 o 
 -13   5   7       78.77       67.20      8.89 o 
 -12   5   7       35.75       32.52      5.67 o 
 -11   5   7        2.84        3.42      4.85 o 
 -10   5   7       12.71       10.68      3.67 o 
  -9   5   7      301.85      280.40      9.19 o 
  -8   5   7       55.57       48.88      3.30 o 
  -7   5   7      108.55       98.12      5.17 o 
  -6   5   7      706.12      691.83      8.14 o 
  -5   5   7      367.15      349.24      7.35 o 
  -4   5   7      136.09      122.92      7.64 o 
  -3   5   7      163.28      161.10      8.64 o 
  -2   5   7       35.91       39.31      3.51 o 
  -1   5   7      140.54      142.50      3.69 o 
   0   5   7       52.56       53.67      3.10 o 
   1   5   7        0.01       -1.56      2.85 o 
   2   5   7       87.31       87.64      4.14 o 
   3   5   7       34.99       39.13      3.33 o 
   4   5   7       11.43       11.54      3.89 o 
   5   5   7      204.73      201.09      8.17 o 
   6   5   7        0.09        0.39      5.24 o 
   7   5   7      281.43      246.12      9.64 o 
   8   5   7       48.43       40.21      8.38 o 
   9   5   7       49.31       44.13      7.06 o 
  10   5   7        0.06        1.02      6.41 o 
  11   5   7       33.86       37.30      7.43 o 
  12   5   7        5.74        9.84      7.29 o 
  13   5   7       13.35       19.97      7.87 o 
 -13   6   7      156.89      150.77     11.02 o 
 -12   6   7      199.37      213.49     10.88 o 
 -11   6   7       43.91       56.38      6.95 o 
 -10   6   7       14.39       13.74      3.55 o 
  -9   6   7       37.80       46.97      6.57 o 
  -8   6   7        0.48       -1.09      6.51 o 
  -7   6   7        4.01        5.99      4.56 o 
  -6   6   7      268.72      286.92     13.68 o 
  -5   6   7      188.23      203.93     18.02 o 
  -4   6   7      584.41      561.72     22.36 o 
  -3   6   7      332.93      310.05      7.08 o 
  -2   6   7       21.06       19.94      4.53 o 
  -1   6   7        0.02       -1.17      2.64 o 
   0   6   7      574.89      573.03     20.56 o 
   1   6   7      194.63      191.33      5.92 o 
   2   6   7       61.03       54.83      4.51 o 
   3   6   7       19.93       22.73      4.22 o 
   4   6   7      109.84      102.65      7.05 o 
   5   6   7       32.74       34.63      5.93 o 
   6   6   7       70.49       50.85      8.14 o 
   7   6   7       13.50       12.55      7.54 o 
   8   6   7        0.01        3.40      7.54 o 
   9   6   7        2.25        1.61      6.47 o 
  10   6   7        0.86        6.93      6.80 o 
  11   6   7       43.85       48.59     10.14 o 
  12   6   7       22.18       34.58      9.88 o 
 -11   7   7       15.64       29.37     16.02 o 
 -10   7   7       28.08       22.36     15.02 o 
  -9   7   7      216.04      198.25     21.36 o 
  -8   7   7       17.87       14.35     13.68 o 
  -7   7   7        2.96       -0.02      9.68 o 
  -6   7   7       88.95       85.20      6.68 o 
  -5   7   7       87.71       73.43     14.35 o 
  -4   7   7        0.29        1.93      4.32 o 
  -3   7   7      185.84      175.87      7.27 o 
  -2   7   7      197.21      175.71      8.84 o 
  -1   7   7       90.61       93.80      7.41 o 
   0   7   7      109.06      116.10      5.13 o 
   1   7   7        0.10        1.30      3.71 o 
   2   7   7      196.70      170.57      7.49 o 
   3   7   7      103.86       83.30      6.37 o 
   4   7   7       14.08       13.95      6.97 o 
   5   7   7        0.05        0.83      7.07 o 
   6   7   7       20.77       16.00      7.78 o 
   7   7   7        2.33       -2.00      7.55 o 
   8   7   7        1.29        1.36      8.01 o 
   9   7   7       38.23       35.34      9.30 o 
  -8   8   7        3.29        3.67     14.02 o 
  -7   8   7       43.52       57.41     15.35 o 
  -6   8   7        7.56       -1.00     13.02 o 
  -5   8   7        7.02        2.67     12.68 o 
  -4   8   7       16.55       21.65      4.96 o 
  -3   8   7       26.19       32.11      5.64 o 
  -2   8   7       16.02       14.09      5.64 o 
  -1   8   7       32.61       36.89      6.52 o 
   0   8   7        1.27        5.38      4.11 o 
   1   8   7        1.37        3.79      4.86 o 
   2   8   7       16.73        7.73      6.72 o 
   3   8   7        4.66        9.60      7.06 o 
   4   8   7        0.07       -4.39      7.13 o 
   5   8   7        2.41        0.01      7.54 o 
   6   8   7        0.05        3.82      7.67 o 
 -18   0   8      335.97      311.40     23.70 o 
 -17   0   8       27.01       25.03     14.02 o 
 -16   0   8      270.86      301.53     14.97 o 
 -15   0   8       17.27       20.42      8.17 o 
 -14   0   8      181.39      150.36     11.32 o 
 -13   0   8      599.24      618.21     13.71 o 
 -12   0   8      132.02      130.49      8.45 o 
 -11   0   8     1396.05     1435.80     32.81 o 
 -10   0   8     1424.84     1499.43     42.90 o 
  -9   0   8      399.70      425.92     10.24 o 
  -8   0   8      177.28      170.81      6.26 o 
  -7   0   8       92.20       95.66      4.89 o 
  -6   0   8      747.50      769.75     12.86 o 
  -5   0   8      427.73      502.90      6.85 o 
  -4   0   8     1930.87     2106.75     21.39 o 
  -3   0   8     3477.13     3370.48     45.33 o 
  -2   0   8     1938.66     1964.32     28.66 o 
  -1   0   8      728.29      713.94      8.62 o 
   0   0   8     1372.97     1362.87     11.77 o 
   1   0   8     4055.80     3934.60     21.16 o 
   2   0   8    13462.81    14008.49     45.81 o 
   3   0   8        7.42       13.25      3.63 o 
   4   0   8     2481.33     2715.80     24.67 o 
   5   0   8     1221.52     1182.83      9.88 o 
   6   0   8      248.46      270.44      7.38 o 
   7   0   8       36.73       30.88      5.29 o 
   8   0   8      349.07      311.01      9.96 o 
   9   0   8        5.15        2.05      5.70 o 
  10   0   8      348.99      350.64     11.04 o 
  11   0   8      332.49      333.76     11.34 o 
  12   0   8       54.62       51.43      9.79 o 
  13   0   8      417.01      431.86     30.37 o 
  14   0   8      328.75      351.45     16.39 o 
  15   0   8       47.89       57.07     15.35 o 
  16   0   8       82.96      116.15     19.02 o 
 -18   1   8       74.48       81.40     11.90 o 
 -17   1   8       97.03       93.92      9.05 o 
 -16   1   8       20.17       20.52      7.06 o 
 -15   1   8      351.71      325.32     11.58 o 
 -14   1   8       21.40       18.45      5.80 o 
 -13   1   8       13.17       12.44      5.23 o 
 -12   1   8      132.65      149.76      6.13 o 
 -11   1   8        7.82       10.29      3.63 o 
 -10   1   8        8.42        5.47      3.09 o 
  -9   1   8      371.54      375.77      6.82 o 
  -8   1   8       20.51       16.14      2.44 o 
  -7   1   8      513.53      526.40      8.01 o 
  -6   1   8     2369.18     2569.45     27.06 o 
  -5   1   8      110.22      128.49      3.53 o 
  -4   1   8      262.54      271.91      3.80 o 
  -3   1   8     1327.06     1311.01     13.20 o 
  -2   1   8     1015.14     1088.82      9.96 o 
  -1   1   8     2249.44     2291.29     18.80 o 
   0   1   8      152.47      139.25      3.66 o 
   1   1   8       31.88       31.24      2.31 o 
   2   1   8      273.92      287.79      4.40 o 
   3   1   8      239.53      217.69      4.14 o 
   4   1   8     1220.45     1267.18      7.60 o 
   5   1   8      680.98      687.97     11.92 o 
   6   1   8      652.44      676.09      6.91 o 
   7   1   8       40.42       41.52      3.38 o 
   8   1   8      262.07      255.06      6.13 o 
   9   1   8      215.80      205.05      6.34 o 
  10   1   8      468.92      464.17      8.55 o 
  11   1   8        5.63        4.99      4.32 o 
  12   1   8      109.11      104.12      6.67 o 
  13   1   8        6.39       11.87      6.62 o 
  14   1   8       68.21       76.61      8.91 o 
  15   1   8       82.55       81.97     10.20 o 
  16   1   8       66.11       77.43     16.69 o 
 -18   2   8        1.07       -4.69      9.45 o 
 -17   2   8       43.90       42.47      8.16 o 
 -16   2   8        2.13        9.91      6.73 o 
 -15   2   8      220.52      214.92     10.37 o 
 -14   2   8        1.69        3.26      5.16 o 
 -13   2   8       23.91       21.43      4.99 o 
 -12   2   8      695.79      689.32     11.09 o 
 -11   2   8      975.47     1012.20     20.25 o 
 -10   2   8       12.40       13.92      3.35 o 
  -9   2   8      120.54      118.16      4.49 o 
  -8   2   8       95.15       94.73      3.65 o 
  -7   2   8       48.82       51.04      2.55 o 
  -6   2   8        0.69       -0.74      1.86 o 
  -5   2   8      903.42      913.10     19.85 o 
  -4   2   8     1342.45     1430.74     16.29 o 
  -3   2   8     1281.90     1403.11     21.41 o 
  -2   2   8      763.62      818.39      9.62 o 
  -1   2   8      294.60      310.59      3.02 o 
   0   2   8      244.81      246.43      3.61 o 
   1   2   8       35.04       41.89      2.16 o 
   2   2   8      231.92      243.57      4.33 o 
   3   2   8      691.08      699.40      5.72 o 
   4   2   8        2.17        2.75      2.37 o 
   5   2   8      537.92      544.08      7.77 o 
   6   2   8        3.63        0.98      2.67 o 
   7   2   8      661.64      655.27      6.38 o 
   8   2   8        7.77        7.28      3.29 o 
   9   2   8     1186.21     1151.22     26.32 o 
  10   2   8       18.49       16.81      3.22 o 
  11   2   8       19.78       13.02      5.31 o 
  12   2   8       37.70       35.80      6.16 o 
  13   2   8       96.51      102.41      9.38 o 
  14   2   8        0.00        1.99      9.32 o 
  15   2   8       84.46       83.79     12.27 o 
  16   2   8       15.13       11.01     15.35 o 
 -17   3   8       37.56       36.44     10.18 o 
 -16   3   8       25.85       24.15      7.32 o 
 -15   3   8        0.00        0.54      5.52 o 
 -14   3   8       19.16       16.38      5.56 o 
 -13   3   8      234.84      238.65      8.72 o 
 -12   3   8      509.78      509.02     10.06 o 
 -11   3   8      760.77      774.06     15.83 o 
 -10   3   8      609.56      618.89     11.98 o 
  -9   3   8       66.03       71.54      3.69 o 
  -8   3   8       76.98       76.82      3.98 o 
  -7   3   8      202.60      199.92      4.51 o 
  -6   3   8      386.78      443.38      8.28 o 
  -5   3   8     1013.07     1085.89     16.92 o 
  -4   3   8      112.22      100.57      6.66 o 
  -3   3   8       14.24       14.53      4.80 o 
  -2   3   8        6.88        9.63      2.06 o 
  -1   3   8      219.60      259.08      3.81 o 
   0   3   8      287.42      314.41      3.89 o 
   1   3   8      108.86      109.56      3.53 o 
   2   3   8      469.82      526.51      5.27 o 
   3   3   8       62.30       67.70      3.06 o 
   4   3   8      152.93      125.29      4.28 o 
   5   3   8        6.01        5.31      2.71 o 
   6   3   8      221.61      216.05      5.09 o 
   7   3   8      573.46      551.56      7.12 o 
   8   3   8      708.68      709.78      8.06 o 
   9   3   8      220.72      232.10      7.17 o 
  10   3   8      165.71      161.78      8.63 o 
  11   3   8       31.36       25.30      7.06 o 
  12   3   8        7.08        6.71      6.72 o 
  13   3   8       40.00       50.71      7.83 o 
  14   3   8       15.63       18.14     10.25 o 
  15   3   8        0.33       -0.97      9.78 o 
 -16   4   8       12.69       -0.19      8.70 o 
 -15   4   8        2.45       11.89      8.49 o 
 -14   4   8       27.75       28.49      5.88 o 
 -13   4   8      130.50      144.48      7.73 o 
 -12   4   8       61.19       44.68      5.64 o 
 -11   4   8       92.39      107.80      5.75 o 
 -10   4   8      126.28      129.52      5.50 o 
  -9   4   8      644.24      666.90      8.02 o 
  -8   4   8     1186.25     1188.43     21.60 o 
  -7   4   8       12.70        5.85      2.55 o 
  -6   4   8       57.79       54.99      4.40 o 
  -5   4   8       75.57       82.22      4.48 o 
  -4   4   8      118.36      112.07      7.45 o 
  -3   4   8      250.06      252.53      8.92 o 
  -2   4   8        0.06        1.83      2.54 o 
  -1   4   8      221.12      223.01      4.78 o 
   0   4   8      755.06      769.36     10.50 o 
   1   4   8       16.69       16.25      2.48 o 
   2   4   8      613.15      644.41      6.27 o 
   3   4   8       79.99       80.65      3.59 o 
   4   4   8       61.63       61.03      3.63 o 
   5   4   8      216.76      214.86      5.37 o 
   6   4   8      116.28      117.23      5.04 o 
   7   4   8      433.90      439.12     11.54 o 
   8   4   8      649.78      610.06     10.83 o 
   9   4   8       19.75       16.14      6.22 o 
  10   4   8       43.39       33.52      7.03 o 
  11   4   8        0.97       -1.15      7.60 o 
  12   4   8        8.68       11.10      6.86 o 
  13   4   8        1.69        6.26      7.33 o 
  14   4   8        4.44       13.23     10.22 o 
 -15   5   8       37.87       29.31      9.05 o 
 -14   5   8       12.68        6.76      8.03 o 
 -13   5   8      133.89      141.16     10.86 o 
 -12   5   8       12.22       11.64      5.38 o 
 -11   5   8      100.30      110.96      6.89 o 
 -10   5   8      133.91      132.18      5.64 o 
  -9   5   8        3.03        5.04      3.11 o 
  -8   5   8       63.83       63.02      3.54 o 
  -7   5   8       38.78       40.33      4.15 o 
  -6   5   8     1232.65     1214.84     15.90 o 
  -5   5   8       95.55       89.08      9.20 o 
  -4   5   8        9.37        0.22      5.58 o 
  -3   5   8       16.48        8.31      5.57 o 
  -2   5   8       65.89       65.79      3.92 o 
  -1   5   8      268.10      262.65      6.00 o 
   0   5   8       23.54       22.42      2.89 o 
   1   5   8        0.95        3.45      2.96 o 
   2   5   8      139.64      122.57      4.88 o 
   3   5   8       56.80       56.49      4.86 o 
   4   5   8       16.85       16.70      4.39 o 
   5   5   8       88.84       80.36      6.58 o 
   6   5   8      287.45      244.33      9.49 o 
   7   5   8        3.15        5.55      7.43 o 
   8   5   8        2.59       -1.94      8.34 o 
   9   5   8      138.83      139.63      9.69 o 
  10   5   8       23.93       21.86      7.12 o 
  11   5   8       22.94       24.04     11.80 o 
  12   5   8       70.00       83.28      9.02 o 
  13   5   8      116.80      147.24     10.80 o 
 -13   6   8        0.09       -3.63      6.62 o 
 -12   6   8      160.63      147.21      9.23 o 
 -11   6   8       17.26       16.45      5.58 o 
 -10   6   8        0.68        1.11      5.97 o 
  -9   6   8        3.69       12.03      5.50 o 
  -8   6   8        0.38       -0.28      4.83 o 
  -7   6   8        3.68        0.72      6.68 o 
  -6   6   8       25.36       31.04     12.68 o 
  -5   6   8      318.03      294.04     19.69 o 
  -4   6   8      537.80      529.35     22.36 o 
  -3   6   8      132.35      111.14     14.02 o 
  -2   6   8       73.52       72.42      8.68 o 
  -1   6   8        3.05        4.41      5.34 o 
   0   6   8       21.75       17.21      3.30 o 
   1   6   8      123.86      125.83      5.38 o 
   2   6   8        0.51       -1.55      3.80 o 
   3   6   8      209.54      195.34      7.90 o 
   4   6   8      151.71      147.56      8.16 o 
   5   6   8        7.53        5.48      5.50 o 
   6   6   8        4.34       -1.81      7.20 o 
   7   6   8       15.21        9.28      7.90 o 
   8   6   8       27.19       22.74      8.38 o 
   9   6   8        9.88        6.55      6.80 o 
  10   6   8      123.84      135.97      9.82 o 
  11   6   8        0.02        0.80      9.20 o 
 -11   7   8       50.00       67.42     17.36 o 
 -10   7   8        4.43        0.67     14.69 o 
  -9   7   8       52.08       50.73     15.69 o 
  -8   7   8       41.35       34.04     14.69 o 
  -7   7   8       48.70       51.73     13.68 o 
  -6   7   8        5.31        4.67     11.35 o 
  -5   7   8        4.21        2.67     12.02 o 
  -4   7   8       57.30       59.41     13.68 o 
  -3   7   8       26.54       28.09      4.62 o 
  -2   7   8      317.72      335.02      8.69 o 
  -1   7   8      107.20       94.21      7.21 o 
   0   7   8       84.06       83.93      7.27 o 
   1   7   8        0.00        0.26      3.66 o 
   2   7   8       10.26        4.58      4.75 o 
   3   7   8        4.58       10.70      5.13 o 
   4   7   8       28.37       48.63      7.84 o 
   5   7   8       29.77       29.19      7.69 o 
   6   7   8       13.01       16.91      7.67 o 
   7   7   8        9.26        8.46      8.01 o 
   8   7   8       10.56       15.55      8.25 o 
   9   7   8        6.58       15.87     11.68 o 
  -8   8   8        0.01        6.68     14.02 o 
  -7   8   8       21.28       16.35     14.02 o 
  -6   8   8        1.36       -4.01     13.02 o 
  -5   8   8       92.36       87.45     15.69 o 
  -4   8   8       15.84       26.70     14.02 o 
  -3   8   8       34.11       38.81     13.52 o 
  -2   8   8       29.13       33.66      5.91 o 
  -1   8   8       39.55       46.81      8.18 o 
   0   8   8        8.95        3.50      6.01 o 
   1   8   8        7.35       10.23      4.65 o 
   2   8   8        5.88        7.22      6.48 o 
   3   8   8       12.92       19.57      7.45 o 
   4   8   8        0.09        3.41      9.85 o 
   5   8   8       13.63       10.83      7.69 o 
 -18   1   9      111.88      120.06     12.58 o 
 -17   1   9       93.03       96.63      9.24 o 
 -16   1   9        6.35        0.35      6.78 o 
 -15   1   9      370.66      384.17     12.27 o 
 -14   1   9        8.26        8.83      6.27 o 
 -13   1   9        5.21        6.64      5.13 o 
 -12   1   9        4.52        6.59      4.20 o 
 -11   1   9       26.08       23.73      3.77 o 
 -10   1   9     1825.27     1908.23     34.63 o 
  -9   1   9      129.82      119.49      4.16 o 
  -8   1   9        1.11       -0.70      2.15 o 
  -7   1   9     2453.05     2670.97     37.42 o 
  -6   1   9       61.56       91.60      3.33 o 
  -5   1   9     2976.64     3103.54     34.17 o 
  -4   1   9       21.58       17.27      2.40 o 
  -3   1   9      353.01      294.87      4.45 o 
  -2   1   9      122.86      134.06      3.84 o 
  -1   1   9      570.67      556.83     11.76 o 
   0   1   9     1398.48     1476.51      7.38 o 
   1   1   9     1385.26     1567.67      7.39 o 
   2   1   9     3302.87     3591.63     13.39 o 
   3   1   9      803.32      878.37      6.61 o 
   4   1   9       44.45       47.03      3.20 o 
   5   1   9      200.90      216.31      5.23 o 
   6   1   9      123.53       84.64     12.17 o 
   7   1   9       53.49       59.82      3.97 o 
   8   1   9      258.33      258.31      6.94 o 
   9   1   9      593.39      561.90      8.80 o 
  10   1   9     1762.93     1751.16     29.94 o 
  11   1   9      165.59      173.83      8.20 o 
  12   1   9      318.81      324.95     10.98 o 
  13   1   9      227.70      243.70     12.96 o 
  14   1   9       97.38       88.43      9.46 o 
  15   1   9      206.38      258.49     16.75 o 
  16   1   9        9.44       10.01     14.35 o 
 -18   2   9       31.30       34.04     13.68 o 
 -17   2   9       41.54       38.48      8.04 o 
 -16   2   9        9.76        9.13      6.73 o 
 -15   2   9      169.05      171.88      9.83 o 
 -14   2   9      300.18      293.11      9.51 o 
 -13   2   9       19.48       20.07      4.84 o 
 -12   2   9       43.39       45.12      5.10 o 
 -11   2   9       12.31       11.90      3.79 o 
 -10   2   9       29.85       35.23      3.66 o 
  -9   2   9       12.95       13.95      3.13 o 
  -8   2   9      458.82      495.73      5.26 o 
  -7   2   9      975.88     1064.40     19.84 o 
  -6   2   9      321.78      347.40      4.77 o 
  -5   2   9     2736.27     2982.04     70.75 o 
  -4   2   9      242.23      280.08      4.30 o 
  -3   2   9     1860.22     1986.73     27.67 o 
  -2   2   9      136.20      164.53      3.68 o 
  -1   2   9       99.19      103.40      2.94 o 
   0   2   9      416.83      395.01      4.31 o 
   1   2   9      141.63      153.95      3.79 o 
   2   2   9        6.74        3.40      1.60 o 
   3   2   9       36.54       26.24      2.61 o 
   4   2   9       59.24       56.05      3.09 o 
   5   2   9      103.62      105.88      4.29 o 
   6   2   9      404.30      418.08      5.95 o 
   7   2   9      761.45      715.31      8.29 o 
   8   2   9      141.48      143.49      5.44 o 
   9   2   9      159.67      150.78      5.86 o 
  10   2   9       14.06        6.70      4.91 o 
  11   2   9       64.04       68.87      6.20 o 
  12   2   9       12.83       18.46      6.01 o 
  13   2   9       10.85        8.30      9.43 o 
  14   2   9       38.54       45.99     11.08 o 
  15   2   9      114.19      101.82     12.74 o 
 -17   3   9       16.42       14.37      9.62 o 
 -16   3   9        3.74        8.24      6.68 o 
 -15   3   9        0.58        4.19      5.69 o 
 -14   3   9      149.21      140.83      8.04 o 
 -13   3   9        5.09        1.36      5.08 o 
 -12   3   9      120.91      132.52      7.47 o 
 -11   3   9      637.20      661.21     13.46 o 
 -10   3   9       49.63       41.36      3.95 o 
  -9   3   9       41.76       40.32      3.70 o 
  -8   3   9      278.08      287.19      7.81 o 
  -7   3   9        1.44        1.37      2.64 o 
  -6   3   9      133.81      138.28      5.82 o 
  -5   3   9      917.80      995.56     26.88 o 
  -4   3   9      168.28      161.41      5.47 o 
  -3   3   9      184.84      210.81      5.23 o 
  -2   3   9       75.41       72.22      3.33 o 
  -1   3   9       75.88      101.36      4.05 o 
   0   3   9      713.21      756.71      7.50 o 
   1   3   9       17.17       15.42      2.11 o 
   2   3   9       59.08       53.57      2.80 o 
   3   3   9     1197.84     1158.31      7.47 o 
   4   3   9        0.22       -0.06      2.43 o 
   5   3   9      488.93      472.46      6.13 o 
   6   3   9        3.19        0.13      3.00 o 
   7   3   9       65.47       68.03      4.03 o 
   8   3   9       68.26       66.14      4.10 o 
   9   3   9      470.30      468.47      8.63 o 
  10   3   9       65.98       59.89      7.62 o 
  11   3   9       88.30       79.03      7.96 o 
  12   3   9       60.93       56.51      8.27 o 
  13   3   9        0.06       -0.23      8.88 o 
  14   3   9       24.03       21.90     12.52 o 
  15   3   9       12.58       26.53     10.73 o 
 -16   4   9        9.60        1.00     10.35 o 
 -15   4   9       24.13       28.18      9.19 o 
 -14   4   9       97.60       79.44      6.76 o 
 -13   4   9      162.08      168.83      8.29 o 
 -12   4   9      245.06      257.71      8.27 o 
 -11   4   9       44.00       51.74      4.46 o 
 -10   4   9        4.65        6.42      3.70 o 
  -9   4   9       25.89       28.15      3.38 o 
  -8   4   9      797.02      781.14     13.11 o 
  -7   4   9      155.62      161.37      4.08 o 
  -6   4   9      133.19      133.31      7.27 o 
  -5   4   9      243.02      234.11      9.37 o 
  -4   4   9      179.82      187.06      9.03 o 
  -3   4   9      128.10      152.51      8.15 o 
  -2   4   9      500.65      495.48      8.33 o 
  -1   4   9       10.64        8.64      2.28 o 
   0   4   9      323.66      317.79      5.53 o 
   1   4   9       25.07       31.74      3.10 o 
   2   4   9      104.54      105.29      4.17 o 
   3   4   9      243.64      261.96      5.47 o 
   4   4   9      338.70      344.87      6.65 o 
   5   4   9        1.18       -3.05      3.05 o 
   6   4   9      237.12      271.61      7.29 o 
   7   4   9       99.49       90.59      5.45 o 
   8   4   9      308.17      297.66     10.55 o 
   9   4   9      172.72      193.92     10.33 o 
  10   4   9       53.69       53.29      7.50 o 
  11   4   9       19.33       21.07      7.38 o 
  12   4   9       49.78       61.73      8.52 o 
  13   4   9       37.98       30.80     10.38 o 
  14   4   9        3.91        7.53     10.12 o 
 -15   5   9       40.00       32.08      9.14 o 
 -14   5   9        1.93        2.32      7.59 o 
 -13   5   9        5.64       -1.21      9.18 o 
 -12   5   9      147.74      143.70      7.65 o 
 -11   5   9       21.27       20.40      4.88 o 
 -10   5   9        1.28        1.86      3.27 o 
  -9   5   9      119.19      114.25      4.35 o 
  -8   5   9        7.12        7.09      4.38 o 
  -7   5   9       32.85       29.97      4.34 o 
  -6   5   9      257.13      247.41     12.74 o 
  -5   5   9     1011.48      990.54     18.88 o 
  -4   5   9       13.26        9.66      7.07 o 
  -3   5   9       29.03       35.66      7.98 o 
  -2   5   9       13.93       14.65      3.31 o 
  -1   5   9      143.38      121.81      3.68 o 
   0   5   9       48.24       45.62      3.21 o 
   1   5   9      105.19       98.49      4.36 o 
   2   5   9      215.96      240.55      6.13 o 
   3   5   9       23.94       25.57      4.06 o 
   4   5   9      133.77      121.32      6.48 o 
   5   5   9      500.31      469.09     10.66 o 
   6   5   9       30.92       39.17      6.24 o 
   7   5   9       11.00        5.90      7.43 o 
   8   5   9        0.02       -1.17      7.67 o 
   9   5   9       12.95       13.32      6.74 o 
  10   5   9        0.08        1.25      6.87 o 
  11   5   9       31.85       25.20      7.58 o 
  12   5   9        0.03        2.17      7.26 o 
 -13   6   9        8.23        6.56      6.57 o 
 -12   6   9       29.95       29.24      6.34 o 
 -11   6   9       43.58       52.42      5.35 o 
 -10   6   9       66.56       67.91      7.07 o 
  -9   6   9       30.34       40.08      5.73 o 
  -8   6   9        5.58        3.58      4.40 o 
  -7   6   9       33.86       22.70     12.02 o 
  -6   6   9       12.36        8.01     11.35 o 
  -5   6   9        0.46        4.34     10.68 o 
  -4   6   9        0.11       -5.34     10.35 o 
  -3   6   9      171.49      165.21     17.36 o 
  -2   6   9        0.95       -0.57      7.34 o 
  -1   6   9      249.65      230.23      8.03 o 
   0   6   9       55.56       57.37      3.67 o 
   1   6   9      171.03      159.83      6.30 o 
   2   6   9       26.97       25.86      4.10 o 
   3   6   9        3.15        0.23      4.86 o 
   4   6   9        1.14        4.92      5.05 o 
   5   6   9       14.99        9.22      5.51 o 
   6   6   9        5.66        3.93      7.60 o 
   7   6   9       28.79       20.13      8.14 o 
   8   6   9      109.39      117.41     10.74 o 
   9   6   9        6.94        4.11      6.81 o 
  10   6   9        0.43       -6.00      7.23 o 
  11   6   9        3.83       11.67      9.30 o 
 -11   7   9        4.28        6.34     15.35 o 
 -10   7   9       78.38       58.74     16.69 o 
  -9   7   9       14.15       26.03     14.02 o 
  -8   7   9       48.28       45.39     15.02 o 
  -7   7   9        0.47       -2.34     12.68 o 
  -6   7   9       42.46       35.71     13.68 o 
  -5   7   9       24.86       29.37     13.02 o 
  -4   7   9       16.82       11.35     12.35 o 
  -3   7   9       55.14       57.07     13.35 o 
  -2   7   9       68.74       79.33      8.34 o 
  -1   7   9       59.60       49.37      8.84 o 
   0   7   9        7.46        7.50      3.11 o 
   1   7   9      180.61      162.98      5.79 o 
   2   7   9        4.20        8.64      4.95 o 
   3   7   9       16.80       14.73      5.36 o 
   4   7   9       25.29       17.66      7.45 o 
   5   7   9        2.65       -0.91      7.13 o 
   6   7   9       10.45       16.77      7.98 o 
   7   7   9        3.62       -0.78      8.14 o 
   8   7   9        4.85        2.86      9.68 o 
   9   7   9       44.15       41.79      9.68 o 
  -7   8   9       13.35       18.36     14.35 o 
  -6   8   9        9.55       14.02     14.02 o 
  -5   8   9       34.55       29.37     14.69 o 
  -4   8   9       27.81       33.38     14.69 o 
  -3   8   9       67.67       76.77     15.35 o 
  -2   8   9        1.27        9.92      5.67 o 
  -1   8   9        4.90        4.23      5.57 o 
   0   8   9       80.37       98.59      8.27 o 
   1   8   9        1.07        2.81      4.49 o 
   2   8   9       11.91       12.91     11.85 o 
   3   8   9        9.24        4.47      7.10 o 
   4   8   9       34.55       43.26      8.34 o 
   5   8   9        4.80        9.77      7.84 o 
 -18   0  10     1007.58     1025.98     33.04 o 
 -17   0  10       26.77       32.04     13.02 o 
 -16   0  10      338.52      343.11     22.03 o 
 -15   0  10        3.13       -9.68     11.01 o 
 -14   0  10      117.46      121.16     14.69 o 
 -13   0  10      634.20      584.42     22.70 o 
 -12   0  10      126.46      114.23      9.74 o 
 -11   0  10      128.81      127.90      9.11 o 
 -10   0  10      173.33      205.85      7.62 o 
  -9   0  10      131.95      144.28      6.34 o 
  -8   0  10      151.69      146.05      6.44 o 
  -7   0  10       24.73       18.93      3.83 o 
  -6   0  10     3706.79     4099.29     70.62 o 
  -5   0  10     2713.87     2827.62     48.80 o 
  -4   0  10      178.42      153.19      6.55 o 
  -3   0  10     3822.15     3995.15     57.35 o 
  -2   0  10     6051.04     6214.29    114.08 o 
  -1   0  10     2164.19     2269.16     30.55 o 
   0   0  10      331.26      419.79      8.79 o 
   1   0  10     1650.76     1748.73     15.06 o 
   2   0  10    15747.57    16623.80    103.19 o 
   3   0  10      459.99      506.90      9.39 o 
   4   0  10       12.84       15.47      4.03 o 
   5   0  10      320.66      292.57      7.54 o 
   6   0  10      304.97      311.41      7.94 o 
   7   0  10     1004.46      988.54     13.97 o 
   8   0  10      720.42      737.64     18.18 o 
   9   0  10     2562.50     2556.04     33.81 o 
  10   0  10      450.11      441.87     12.46 o 
  11   0  10      140.23      126.82     11.21 o 
  12   0  10      101.95      100.29     11.21 o 
  13   0  10      157.17      185.25     14.73 o 
  14   0  10     1975.27     2153.86     32.67 o 
  15   0  10        3.36       14.69     14.02 o 
 -18   1  10       43.51       37.53     10.45 o 
 -17   1  10        3.62       -4.34      6.94 o 
 -16   1  10       26.00       26.31      7.43 o 
 -15   1  10       65.86       65.38      7.92 o 
 -14   1  10       55.59       56.23      6.97 o 
 -13   1  10       18.31       13.90      5.37 o 
 -12   1  10       55.22       59.71      5.80 o 
 -11   1  10      111.97      104.65      4.65 o 
 -10   1  10       10.35        7.23      3.29 o 
  -9   1  10      173.87      168.12      6.15 o 
  -8   1  10        1.15       -0.79      2.04 o 
  -7   1  10      279.66      278.73      9.96 o 
  -6   1  10     1426.48     1556.56     23.58 o 
  -5   1  10      931.45      921.50     10.65 o 
  -4   1  10      920.73      964.79     11.26 o 
  -3   1  10       13.11       11.90      2.71 o 
  -2   1  10     4949.17     5060.60     65.35 o 
  -1   1  10      865.54      871.50      9.85 o 
   0   1  10       67.48       72.51      3.65 o 
   1   1  10     1357.78     1491.80      9.32 o 
   2   1  10     1324.18     1444.68      8.36 o 
   3   1  10      564.60      572.11      6.76 o 
   4   1  10       29.79       26.61      3.12 o 
   5   1  10     1207.23     1226.62      8.43 o 
   6   1  10       93.98       99.41      6.76 o 
   7   1  10       71.67       57.94      5.45 o 
   8   1  10       15.43       21.48      4.37 o 
   9   1  10        1.64        8.31      4.43 o 
  10   1  10     1606.27     1548.68     16.72 o 
  11   1  10      174.51      175.85      8.10 o 
  12   1  10      476.68      476.23     12.66 o 
  13   1  10       28.20       44.30      8.47 o 
  14   1  10      123.08      127.04     10.47 o 
  15   1  10       15.70       22.52     10.45 o 
 -17   2  10       29.32       22.57      7.65 o 
 -16   2  10        4.73        3.55      6.77 o 
 -15   2  10       36.37       34.99      6.97 o 
 -14   2  10      257.97      260.83      9.45 o 
 -13   2  10      506.27      498.62     12.09 o 
 -12   2  10      197.61      209.88      7.37 o 
 -11   2  10       84.64       86.64      4.75 o 
 -10   2  10        1.42       -2.87      3.21 o 
  -9   2  10       88.37      106.02      4.59 o 
  -8   2  10      102.76      100.58      4.27 o 
  -7   2  10      197.95      210.90      4.30 o 
  -6   2  10      158.27      197.55      3.98 o 
  -5   2  10      458.88      402.04     11.17 o 
  -4   2  10      107.13      132.86      4.24 o 
  -3   2  10      238.82      256.37      4.74 o 
  -2   2  10        2.88        4.91      1.79 o 
  -1   2  10      102.60       90.72      3.05 o 
   0   2  10      283.08      295.15      4.25 o 
   1   2  10       23.79       19.08      2.48 o 
   2   2  10      104.47      109.48     10.71 o 
   3   2  10      172.43      172.61      4.39 o 
   4   2  10      571.77      561.22      6.12 o 
   5   2  10       87.25       97.72      4.20 o 
   6   2  10      586.73      582.29     10.25 o 
   7   2  10     5023.72     4988.99     39.30 o 
   8   2  10        4.28        3.53      3.56 o 
   9   2  10        8.98        8.48      3.83 o 
  10   2  10        7.36        5.47      4.93 o 
  11   2  10        0.31       -2.90      5.09 o 
  12   2  10        6.77        6.74      8.79 o 
  13   2  10       13.22       11.68      9.44 o 
  14   2  10       73.69       79.53     11.77 o 
  15   2  10       27.31       30.57     11.16 o 
 -17   3  10       14.10       22.04      9.70 o 
 -16   3  10       68.64       85.43     10.66 o 
 -15   3  10        0.57       -3.12      6.02 o 
 -14   3  10       10.79       17.28      5.78 o 
 -13   3  10      126.94      130.13      7.51 o 
 -12   3  10       14.57        9.58      4.83 o 
 -11   3  10        5.53        4.45      3.72 o 
 -10   3  10        0.86       -0.71      3.35 o 
  -9   3  10       37.73       34.63      3.62 o 
  -8   3  10       25.53       35.06      3.33 o 
  -7   3  10       74.44       76.37      3.83 o 
  -6   3  10        0.49       -0.11      3.02 o 
  -5   3  10        4.16        3.05      2.72 o 
  -4   3  10      115.81      118.57      4.99 o 
  -3   3  10        1.24        0.77      2.39 o 
  -2   3  10       96.69       99.72      3.91 o 
  -1   3  10      348.36      396.34      6.26 o 
   0   3  10     1734.77     1876.43     20.50 o 
   1   3  10      206.52      219.52      3.83 o 
   2   3  10     2017.63     2031.02     20.89 o 
   3   3  10      638.90      661.42      6.12 o 
   4   3  10     1602.70     1574.60     14.87 o 
   5   3  10       92.86       87.40      3.98 o 
   6   3  10      287.07      280.32      5.86 o 
   7   3  10      439.14      424.16      7.81 o 
   8   3  10       28.56       34.49      3.93 o 
   9   3  10      369.87      361.21      9.44 o 
  10   3  10      147.15      133.08      9.48 o 
  11   3  10       60.58       67.42      8.11 o 
  12   3  10        0.24       -1.91      8.72 o 
  13   3  10       15.51        6.85      9.43 o 
  14   3  10       14.12       12.37     10.17 o 
 -16   4  10       10.66       25.37     11.01 o 
 -15   4  10        4.69        2.03      6.93 o 
 -14   4  10        0.00       -3.63      5.20 o 
 -13   4  10       41.82       40.34      5.67 o 
 -12   4  10       25.00       24.45      5.11 o 
 -11   4  10        5.22        3.77      3.92 o 
 -10   4  10       72.80       79.28      5.13 o 
  -9   4  10      166.53      165.01      5.06 o 
  -8   4  10      749.44      756.04     13.57 o 
  -7   4  10        0.76       -1.92      2.33 o 
  -6   4  10        5.55        1.32      7.21 o 
  -5   4  10      152.96      131.51     11.50 o 
  -4   4  10        0.18        2.94      5.32 o 
  -3   4  10      107.20      118.52      7.44 o 
  -2   4  10        6.46        8.21      5.33 o 
  -1   4  10       31.25       29.81      2.58 o 
   0   4  10      189.64      199.31      5.57 o 
   1   4  10       26.50       30.28      3.24 o 
   2   4  10      136.41      132.48      4.56 o 
   3   4  10      290.03      301.54      5.71 o 
   4   4  10        0.43       -1.72      2.83 o 
   5   4  10      172.95      162.85      5.57 o 
   6   4  10      144.61      137.59      6.18 o 
   7   4  10        0.02        0.64      5.71 o 
   8   4  10        3.37        4.24      6.26 o 
   9   4  10        0.49        4.60      6.53 o 
  10   4  10      134.95      144.46      9.57 o 
  11   4  10       11.18       11.23      7.11 o 
  12   4  10       10.21       16.66      9.79 o 
  13   4  10        4.30        9.75     10.03 o 
 -15   5  10       63.93       62.86      9.57 o 
 -14   5  10        7.37        9.07      7.67 o 
 -13   5  10        3.04        3.36      6.91 o 
 -12   5  10        0.45       -0.27      4.84 o 
 -11   5  10       74.92       71.16      4.58 o 
 -10   5  10       78.80       80.65      4.60 o 
  -9   5  10        1.26        0.66      2.88 o 
  -8   5  10       15.03       15.20      4.50 o 
  -7   5  10      317.77      292.47     10.91 o 
  -6   5  10        8.15       -0.53      7.13 o 
  -5   5  10      136.86      138.33     11.45 o 
  -4   5  10      204.43      158.86     11.45 o 
  -3   5  10        0.51       -6.84      6.84 o 
  -2   5  10      248.77      211.67     11.08 o 
  -1   5  10       44.51       44.68      3.07 o 
   0   5  10       73.60       68.66      4.13 o 
   1   5  10      250.11      244.34      5.81 o 
   2   5  10      146.76      155.19      5.88 o 
   3   5  10      678.05      608.78      8.41 o 
   4   5  10       15.59       24.78      5.57 o 
   5   5  10        1.57        6.81      5.40 o 
   6   5  10       71.59       76.70      7.02 o 
   7   5  10      248.20      251.27     12.85 o 
   8   5  10       42.79       39.02      8.83 o 
   9   5  10      204.48      173.23     10.11 o 
  10   5  10        6.39       10.68      7.38 o 
  11   5  10       90.68       97.40      9.24 o 
  12   5  10        0.00       -5.89      9.30 o 
 -13   6  10       10.04       15.71      6.12 o 
 -12   6  10       89.49       83.79      7.04 o 
 -11   6  10        9.36        1.34     13.35 o 
 -10   6  10        6.53        8.01     13.02 o 
  -9   6  10       37.80       36.08     10.51 o 
  -8   6  10        7.22       11.22      4.08 o 
  -7   6  10       75.70       55.40     14.35 o 
  -6   6  10       53.27       63.75     14.35 o 
  -5   6  10       11.63       10.01     12.35 o 
  -4   6  10       15.06        8.01     11.01 o 
  -3   6  10       74.52       81.10     14.02 o 
  -2   6  10       22.13       14.30      7.68 o 
  -1   6  10       49.61       40.29      5.40 o 
   0   6  10       45.68       42.96      3.85 o 
   1   6  10      278.47      254.52      7.52 o 
   2   6  10       60.09       56.18      4.66 o 
   3   6  10       13.61       12.49      5.12 o 
   4   6  10        1.21        5.86      5.35 o 
   5   6  10        2.55        6.79      9.51 o 
   6   6  10      158.78      167.97     11.36 o 
   7   6  10      128.51      121.63     10.61 o 
   8   6  10       37.68       41.07      9.32 o 
   9   6  10       74.87       72.49      8.41 o 
  10   6  10        2.21        5.22      7.51 o 
 -11   7  10        3.70       -4.34     15.69 o 
 -10   7  10        1.60       -3.00     13.68 o 
  -9   7  10       22.49       16.02     15.02 o 
  -8   7  10       65.91       66.75     16.35 o 
  -7   7  10       35.04       27.37     14.35 o 
  -6   7  10      280.68      310.06     22.03 o 
  -5   7  10        2.07       -0.67     12.35 o 
  -4   7  10       26.26       20.69     12.68 o 
  -3   7  10       57.98       60.74     14.02 o 
  -2   7  10       41.39       50.92     10.51 o 
  -1   7  10        3.39        9.62      5.13 o 
   0   7  10       25.37       33.73      7.18 o 
   1   7  10       15.06       13.20      3.84 o 
   2   7  10       13.57       13.35      5.09 o 
   3   7  10        5.63       10.07      5.39 o 
   4   7  10       84.41       82.81      8.82 o 
   5   7  10      110.79      110.74      9.69 o 
   6   7  10       99.88      129.35     11.21 o 
   7   7  10       21.99       17.24      8.69 o 
   8   7  10       16.79       16.85      8.97 o 
  -7   8  10        0.72      -13.68     13.68 o 
  -6   8  10       26.39       35.05     15.02 o 
  -5   8  10        6.98        0.33     13.35 o 
  -4   8  10      254.29      280.36     21.69 o 
  -3   8  10        1.45        0.67     12.68 o 
  -2   8  10        4.11       13.00      4.70 o 
  -1   8  10        8.91        8.82      6.68 o 
   0   8  10       10.56       23.00      6.35 o 
   1   8  10       34.66       37.69      4.81 o 
   2   8  10        0.00        0.37     10.35 o 
   3   8  10       42.99       42.25      7.66 o 
   4   8  10       74.90       73.23      8.88 o 
 -18   1  11        0.17       -9.07      9.07 o 
 -17   1  11       13.78       12.31      9.43 o 
 -16   1  11        0.02       -3.78      8.32 o 
 -15   1  11       44.10       47.47      9.40 o 
 -14   1  11       59.54       55.37      9.07 o 
 -13   1  11      298.78      310.31     11.34 o 
 -12   1  11        5.99        2.80      5.74 o 
 -11   1  11      173.50      173.99      6.52 o 
 -10   1  11      284.51      311.21      6.63 o 
  -9   1  11      401.52      429.49      7.38 o 
  -8   1  11       95.55       86.62      8.01 o 
  -7   1  11       84.10       77.94      3.63 o 
  -6   1  11     2366.40     2405.13     33.46 o 
  -5   1  11     2018.66     2118.99     23.46 o 
  -4   1  11       74.25       70.49      3.07 o 
  -3   1  11       10.18        3.89      2.74 o 
  -2   1  11       47.02       36.79      2.93 o 
  -1   1  11     1632.19     1794.00     13.29 o 
   0   1  11     2031.81     2201.25     17.76 o 
   1   1  11      195.48      183.23      4.56 o 
   2   1  11     2162.20     2308.91     10.57 o 
   3   1  11      751.02      755.16      7.69 o 
   4   1  11       24.75       31.21      3.33 o 
   5   1  11     1274.79     1279.78     11.43 o 
   6   1  11      226.02      238.31      6.12 o 
   7   1  11     1264.25     1162.60    109.40 o 
   8   1  11      646.53      600.27      8.50 o 
   9   1  11      528.46      545.75      9.33 o 
  10   1  11      221.04      201.41      8.30 o 
  11   1  11      332.45      354.91     11.29 o 
  12   1  11      139.97      154.97      9.38 o 
  13   1  11        4.17       10.76      7.83 o 
  14   1  11        6.95        7.84     10.15 o 
  15   1  11        4.00        3.77     10.50 o 
 -17   2  11       14.58       18.01      7.43 o 
 -16   2  11       30.23       34.66      7.22 o 
 -15   2  11       18.58       14.86      6.76 o 
 -14   2  11       22.06       19.82      5.78 o 
 -13   2  11      362.80      341.94      9.32 o 
 -12   2  11        7.94        7.35      4.40 o 
 -11   2  11       31.02       24.89      4.02 o 
 -10   2  11       60.70       61.87      4.38 o 
  -9   2  11      244.47      257.13      6.17 o 
  -8   2  11      342.35      336.15      6.67 o 
  -7   2  11       16.47       10.40      2.50 o 
  -6   2  11       12.34       16.75      2.48 o 
  -5   2  11      231.04      231.25      3.79 o 
  -4   2  11      143.49      158.13      3.26 o 
  -3   2  11      383.58      435.57      3.72 o 
  -2   2  11        1.18        0.31      2.10 o 
  -1   2  11      381.73      372.17      5.10 o 
   0   2  11        2.11        5.01      2.45 o 
   1   2  11      258.86      249.47      4.86 o 
   2   2  11     2041.41     2027.28     15.90 o 
   3   2  11      103.15      101.81      4.04 o 
   4   2  11       47.52       52.38      3.75 o 
   5   2  11       96.95       91.27      4.52 o 
   6   2  11      154.67      160.09      6.15 o 
   7   2  11     3091.10     3041.72     38.41 o 
   8   2  11      612.06      616.01      8.54 o 
   9   2  11       96.99      109.05      5.87 o 
  10   2  11       30.73       29.42      5.55 o 
  11   2  11        0.52        1.21      5.96 o 
  12   2  11       12.11        3.03      9.08 o 
  13   2  11       23.07       29.64     10.12 o 
  14   2  11       29.75       41.56     11.43 o 
  15   2  11       13.62       12.35     16.69 o 
 -17   3  11       16.09       17.48      9.36 o 
 -16   3  11        0.17       -2.25      8.15 o 
 -15   3  11        4.19        2.34      6.33 o 
 -14   3  11       41.14       39.36      6.19 o 
 -13   3  11       93.64      101.41      6.82 o 
 -12   3  11        6.53        1.96      4.85 o 
 -11   3  11       37.64       32.87      4.03 o 
 -10   3  11        0.55       -2.37      3.43 o 
  -9   3  11       45.22       40.46      3.70 o 
  -8   3  11        6.83        9.03      3.63 o 
  -7   3  11        0.06        0.05      3.16 o 
  -6   3  11      125.69      129.80      5.20 o 
  -5   3  11      187.30      211.44      9.88 o 
  -4   3  11       81.85       85.03      4.21 o 
  -3   3  11        7.12        6.16      2.93 o 
  -2   3  11      436.80      407.22      6.95 o 
  -1   3  11      389.11      389.62      5.09 o 
   0   3  11      432.15      418.63      4.25 o 
   1   3  11       41.98       48.83      2.97 o 
   2   3  11      345.38      355.28      5.90 o 
   3   3  11        0.68        0.30      2.62 o 
   4   3  11      105.84      105.16      4.18 o 
   5   3  11      255.75      248.24      5.56 o 
   6   3  11      709.56      702.10      8.23 o 
   7   3  11      454.44      445.24      9.06 o 
   8   3  11      155.77      170.40      8.11 o 
   9   3  11       85.01       77.43      6.13 o 
  10   3  11      121.49      131.95      9.38 o 
  11   3  11       12.68        9.34      7.11 o 
  12   3  11        5.39        4.23      9.07 o 
  13   3  11       22.26       26.50     10.35 o 
  14   3  11        3.61        7.08     10.72 o 
 -16   4  11       13.31        8.01     11.01 o 
 -15   4  11        0.02       -0.85      6.83 o 
 -14   4  11        0.15       -6.29      6.29 o 
 -13   4  11       95.95       94.57      6.57 o 
 -12   4  11       10.02        8.17      4.86 o 
 -11   4  11      169.32      169.81      6.21 o 
 -10   4  11      267.20      282.02      9.53 o 
  -9   4  11        4.59        5.98      2.70 o 
  -8   4  11        5.38        0.50      3.13 o 
  -7   4  11       27.96       28.40      4.96 o 
  -6   4  11       47.43       54.12      8.46 o 
  -5   4  11       71.29       64.94     10.18 o 
  -4   4  11       55.37       46.53      7.93 o 
  -3   4  11      285.68      285.72      9.83 o 
  -2   4  11       33.50       32.23      2.85 o 
  -1   4  11       39.72       44.39      4.74 o 
   0   4  11      124.98      130.50      4.75 o 
   1   4  11       50.37       45.92      3.58 o 
   2   4  11       39.05       42.70      3.38 o 
   3   4  11      851.22      804.19      7.87 o 
   4   4  11       14.84       10.43      3.53 o 
   5   4  11       35.22       41.53      4.57 o 
   6   4  11      295.70      345.18      7.98 o 
   7   4  11     1280.45     1254.53     21.07 o 
   8   4  11      123.07      119.93      8.50 o 
   9   4  11       83.99       90.63      8.47 o 
  10   4  11      124.69      126.71      9.23 o 
  11   4  11       11.67       24.52      7.48 o 
  12   4  11       34.78       41.49     10.61 o 
  13   4  11       37.18       42.53     11.19 o 
 -14   5  11        0.19       -3.65      7.37 o 
 -13   5  11       59.25       42.14      7.84 o 
 -12   5  11       20.70       14.55      8.84 o 
 -11   5  11       67.08       70.76      4.46 o 
 -10   5  11       12.13        4.14      3.02 o 
  -9   5  11       91.95       94.83      6.62 o 
  -8   5  11       14.41       14.16      8.22 o 
  -7   5  11       55.07       51.64      9.27 o 
  -6   5  11       17.90        7.14      7.54 o 
  -5   5  11      193.28      200.60     11.79 o 
  -4   5  11        1.82       -4.74      7.51 o 
  -3   5  11       89.56       84.16      8.97 o 
  -2   5  11        2.02       -0.09      7.54 o 
  -1   5  11       28.25       30.48      2.79 o 
   0   5  11      224.71      207.06      5.27 o 
   1   5  11       38.79       36.03      3.79 o 
   2   5  11        2.98        1.36      3.65 o 
   3   5  11      142.51      159.39      6.88 o 
   4   5  11       29.06       39.46      5.98 o 
   5   5  11       31.58       20.88      5.72 o 
   6   5  11       45.85       49.36      8.59 o 
   7   5  11       19.58       13.09      8.14 o 
   8   5  11      143.16      144.34     11.79 o 
   9   5  11       51.08       35.73      7.57 o 
  10   5  11        8.20        8.45      7.39 o 
  11   5  11       45.50       73.62      9.18 o 
  12   5  11        1.01        4.58      9.30 o 
 -13   6  11       12.70        6.54      5.36 o 
 -12   6  11       17.33       18.36     15.02 o 
 -11   6  11       37.17       25.70     14.69 o 
 -10   6  11       39.10       31.71     15.35 o 
  -9   6  11        4.36        9.68     14.02 o 
  -8   6  11        1.68        6.34     12.35 o 
  -7   6  11        0.73       -3.67     12.68 o 
  -6   6  11       86.36       65.75     14.69 o 
  -5   6  11        5.84       13.35     12.68 o 
  -4   6  11       19.41       16.35     11.68 o 
  -3   6  11      534.83      562.39     23.70 o 
  -2   6  11       14.90        9.57      8.51 o 
  -1   6  11      112.61      101.98      7.25 o 
   0   6  11       19.35       19.29      3.43 o 
   1   6  11        0.55        0.81      3.69 o 
   2   6  11       20.44       16.10      4.21 o 
   3   6  11        0.12       -2.19      5.04 o 
   4   6  11        1.87        6.54      5.59 o 
   5   6  11       27.41       15.20      7.60 o 
   6   6  11       53.15       59.06      8.74 o 
   7   6  11        2.75        8.27      7.98 o 
   8   6  11      416.68      454.29     16.03 o 
   9   6  11      122.55      115.41      9.31 o 
  10   6  11      156.90      152.31     10.80 o 
 -10   7  11        6.08       -2.00     15.02 o 
  -9   7  11        6.17       13.35     15.02 o 
  -8   7  11        7.68        4.34     14.35 o 
  -7   7  11      110.08      136.17     18.36 o 
  -6   7  11       15.66        3.67     13.35 o 
  -5   7  11        2.37       -4.34     12.68 o 
  -4   7  11        4.79        9.68     12.68 o 
  -3   7  11       15.92       12.68     12.68 o 
  -2   7  11       55.02       52.07      5.26 o 
  -1   7  11        0.21        4.04      5.10 o 
   0   7  11      150.57      144.26     17.02 o 
   1   7  11      192.94      197.43      6.14 o 
   2   7  11      226.56      214.47      8.23 o 
   3   7  11        0.88        0.77      6.61 o 
   4   7  11        1.71        2.62      7.03 o 
   5   7  11        0.95        6.95      7.86 o 
   6   7  11        0.38        6.73      9.35 o 
   7   7  11       36.29       24.03      8.93 o 
  -6   8  11       28.01       20.36     14.69 o 
  -5   8  11       11.60       15.69     14.02 o 
  -4   8  11       53.23       62.75     15.35 o 
  -3   8  11       30.24       28.37     14.35 o 
  -2   8  11       12.81       20.69     13.68 o 
  -1   8  11        0.99        5.69      7.84 o 
   0   8  11        9.87       15.76      6.84 o 
   1   8  11        1.27        5.75     10.51 o 
   2   8  11       24.05       29.06      6.65 o 
   3   8  11        8.01        6.83      8.01 o 
 -18   0  12      448.97      502.65     27.03 o 
 -17   0  12        2.15       -7.34     12.68 o 
 -16   0  12        1.54       -4.34     12.02 o 
 -15   0  12      147.51      171.89     18.02 o 
 -14   0  12       23.47       16.02     11.35 o 
 -13   0  12       18.30       16.69     11.01 o 
 -12   0  12        4.50       11.01     10.35 o 
 -11   0  12       36.81       39.62      9.18 o 
 -10   0  12        0.01        6.57      5.64 o 
  -9   0  12      107.03      116.57      6.26 o 
  -8   0  12      322.12      348.87      7.92 o 
  -7   0  12      162.66      166.69      6.44 o 
  -6   0  12      753.29      739.59     14.94 o 
  -5   0  12     1476.93     1396.75     23.61 o 
  -4   0  12      131.07      116.84      6.86 o 
  -3   0  12      733.01      854.69     21.18 o 
  -2   0  12     1834.92     1951.39     41.64 o 
  -1   0  12      206.53      190.12      7.56 o 
   0   0  12      878.36      835.95     14.92 o 
   1   0  12      592.33      718.02     10.66 o 
   2   0  12     2012.15     2268.64     34.39 o 
   3   0  12      521.67      556.71     10.45 o 
   4   0  12      184.11      161.92     11.79 o 
   5   0  12      306.56      281.70      9.12 o 
   6   0  12     1686.37     1614.13     15.07 o 
   7   0  12      934.19      864.10     12.49 o 
   8   0  12      292.77      278.18     10.51 o 
   9   0  12        0.03       -3.90      5.82 o 
  10   0  12        0.32        1.85      8.41 o 
  11   0  12      880.58      897.40     20.88 o 
  12   0  12       75.63       71.74     10.72 o 
  13   0  12      159.12      162.22     18.52 o 
  14   0  12      225.02      263.00     22.70 o 
 -18   1  12        0.52        3.62      9.54 o 
 -17   1  12       65.25       59.26     10.61 o 
 -16   1  12        3.65        1.97      8.38 o 
 -15   1  12       20.49       14.45     11.18 o 
 -14   1  12        7.60        8.15      7.93 o 
 -13   1  12        1.69       -1.57      7.36 o 
 -12   1  12      266.72      257.60     10.27 o 
 -11   1  12        2.85        6.55      5.70 o 
 -10   1  12       10.50        8.92      3.64 o 
  -9   1  12      152.42      145.69      5.86 o 
  -8   1  12      248.93      255.44      5.57 o 
  -7   1  12      635.96      630.89     17.02 o 
  -6   1  12     1456.19     1541.83     22.42 o 
  -5   1  12       11.40        2.61      2.62 o 
  -4   1  12        6.43        9.35      2.89 o 
  -3   1  12      172.48      160.06      4.76 o 
  -2   1  12      660.94      675.72      7.50 o 
  -1   1  12     2896.35     3030.21     31.40 o 
   0   1  12      183.53      187.32      5.06 o 
   1   1  12      165.49      168.13      4.77 o 
   2   1  12      281.10      289.58      5.43 o 
   3   1  12      121.03      110.73      4.66 o 
   4   1  12      199.26      167.48      5.66 o 
   5   1  12        0.21       -3.06      3.06 o 
   6   1  12       21.58       20.03      3.75 o 
   7   1  12      185.35      169.64      9.41 o 
   8   1  12      634.67      640.18      9.82 o 
   9   1  12        0.55        1.85      4.87 o 
  10   1  12      197.12      180.48      8.66 o 
  11   1  12       16.85        9.09      6.16 o 
  12   1  12       48.09       59.39      7.60 o 
  13   1  12       80.09       98.49     12.25 o 
  14   1  12       46.75       54.54     12.14 o 
 -17   2  12        0.10       -1.59      8.55 o 
 -16   2  12        0.00        0.87      8.50 o 
 -15   2  12        0.47       -0.62      7.75 o 
 -14   2  12       37.31       39.31      8.66 o 
 -13   2  12      143.16      141.72      9.18 o 
 -12   2  12       15.23       15.46      6.39 o 
 -11   2  12       85.71       77.12      5.99 o 
 -10   2  12      123.60      123.28      6.22 o 
  -9   2  12      317.94      336.77      9.75 o 
  -8   2  12       66.94       65.54      3.97 o 
  -7   2  12        0.75       -1.13      3.10 o 
  -6   2  12       23.88       27.94      2.70 o 
  -5   2  12      776.78      824.70     13.83 o 
  -4   2  12      367.72      363.03      6.82 o 
  -3   2  12      367.15      400.75      5.36 o 
  -2   2  12      370.47      382.32      7.96 o 
  -1   2  12       63.76       61.48      3.17 o 
   0   2  12        4.75        6.62      2.64 o 
   1   2  12        7.62        9.77      2.79 o 
   2   2  12      284.86      303.60      6.17 o 
   3   2  12       59.40       59.00      3.51 o 
   4   2  12     1677.31     1639.91     16.17 o 
   5   2  12       47.46       43.64      4.03 o 
   6   2  12      178.57      176.50      6.35 o 
   7   2  12       32.99       32.43      4.51 o 
   8   2  12      323.87      334.24      8.28 o 
   9   2  12       34.67       40.83      5.21 o 
  10   2  12      214.42      222.95      8.81 o 
  11   2  12       98.48      113.94     11.56 o 
  12   2  12       50.85       61.09     10.83 o 
  13   2  12       56.54       47.98     10.83 o 
  14   2  12       83.84       99.09     12.78 o 
 -17   3  12        6.49       10.82      8.74 o 
 -16   3  12      154.12      148.23     12.67 o 
 -15   3  12       32.16       35.13      6.95 o 
 -14   3  12       22.13       19.54      5.63 o 
 -13   3  12        2.03        6.02      5.02 o 
 -12   3  12        5.49        3.55      4.80 o 
 -11   3  12      164.70      160.55     10.02 o 
 -10   3  12        3.10        0.47      3.94 o 
  -9   3  12        0.46       -0.23      3.74 o 
  -8   3  12        1.98        2.20      3.56 o 
  -7   3  12       47.54       50.96      4.25 o 
  -6   3  12       76.83       71.63      4.88 o 
  -5   3  12       49.00       51.99      3.69 o 
  -4   3  12        0.22        1.30      3.04 o 
  -3   3  12      253.82      251.19      5.73 o 
  -2   3  12        0.60        1.86      3.36 o 
  -1   3  12     1521.66     1562.31     26.23 o 
   0   3  12       80.73       87.28      3.34 o 
   1   3  12      967.28     1014.58     10.80 o 
   2   3  12      570.83      607.22      6.80 o 
   3   3  12      501.52      502.26      6.91 o 
   4   3  12     1788.70     1752.15     33.71 o 
   5   3  12      458.82      467.52      7.11 o 
   6   3  12      441.00      435.58      7.72 o 
   7   3  12      321.19      324.33      8.01 o 
   8   3  12      841.58      797.69     17.62 o 
   9   3  12      177.11      186.71     10.59 o 
  10   3  12       75.08       61.53      8.09 o 
  11   3  12        0.28       10.80      9.32 o 
  12   3  12       52.73       68.39     11.06 o 
  13   3  12      101.43      125.13     13.21 o 
 -16   4  12        0.65       -9.35      9.35 o 
 -15   4  12        3.46       -2.59      7.66 o 
 -14   4  12        9.12        6.19      6.85 o 
 -13   4  12       25.68       28.51      5.61 o 
 -12   4  12       22.92       15.79      5.06 o 
 -11   4  12       13.48        8.21      3.45 o 
 -10   4  12       27.39       30.17      3.84 o 
  -9   4  12       97.42       99.54      4.86 o 
  -8   4  12     1072.98     1115.16     25.87 o 
  -7   4  12      129.30      108.40      7.38 o 
  -6   4  12       96.59       75.96      9.12 o 
  -5   4  12       12.89       10.20      7.41 o 
  -4   4  12       20.17       20.17      7.36 o 
  -3   4  12       12.35        9.15      7.03 o 
  -2   4  12       50.74       48.08      3.44 o 
  -1   4  12       44.77       45.20      3.71 o 
   0   4  12      964.43      986.55     16.14 o 
   1   4  12        3.72        2.90      3.84 o 
   2   4  12       33.73       38.59      3.49 o 
   3   4  12      162.01      169.98      5.46 o 
   4   4  12     1439.37     1384.60     24.65 o 
   5   4  12      156.55      152.97      6.61 o 
   6   4  12      691.45      705.34     10.05 o 
   7   4  12      366.81      339.87     14.21 o 
   8   4  12        4.27        2.19      7.28 o 
   9   4  12        9.13        5.27      7.11 o 
  10   4  12       20.20       29.20      7.44 o 
  11   4  12      100.39      123.91     12.14 o 
  12   4  12       57.12       56.47     10.85 o 
  13   4  12        0.08       -5.22     10.14 o 
 -14   5  12        5.88        3.30      8.34 o 
 -13   5  12        8.00        7.27      6.68 o 
 -12   5  12        2.34       -3.65      6.00 o 
 -11   5  12       19.24       14.05      4.25 o 
 -10   5  12      182.90      166.87      6.22 o 
  -9   5  12       74.95       79.02     10.96 o 
  -8   5  12       89.68       77.44     10.31 o 
  -7   5  12        1.96       -4.84      8.02 o 
  -6   5  12       82.31       83.55     10.12 o 
  -5   5  12      177.84      172.61     12.16 o 
  -4   5  12        7.12        3.70      7.88 o 
  -3   5  12      215.56      194.05     12.72 o 
  -2   5  12       17.81        9.70      8.18 o 
  -1   5  12      241.49      244.07      7.16 o 
   0   5  12     1178.62     1152.65     18.44 o 
   1   5  12      787.86      801.15     15.57 o 
   2   5  12        2.58        8.40      3.88 o 
   3   5  12       77.19       71.22      5.14 o 
   4   5  12      469.94      444.67     13.24 o 
   5   5  12      145.51      145.87      9.60 o 
   6   5  12       54.37       41.69      8.50 o 
   7   5  12        0.20        5.18      7.93 o 
   8   5  12      246.26      249.78     13.87 o 
   9   5  12     1095.71     1129.59     18.43 o 
  10   5  12      119.25      112.18      9.75 o 
  11   5  12      135.65      160.01     18.86 o 
 -13   6  12        4.40        7.01     16.69 o 
 -12   6  12        1.76      -14.02     14.02 o 
 -11   6  12       10.43        9.35     14.35 o 
 -10   6  12        6.27        3.67     14.69 o 
  -9   6  12        2.54        1.67     14.02 o 
  -8   6  12        2.16       -6.68     13.35 o 
  -7   6  12       46.88       43.06     14.69 o 
  -6   6  12       10.34       -0.67     12.68 o 
  -5   6  12      142.05      110.14     16.02 o 
  -4   6  12        0.02        6.01     11.68 o 
  -3   6  12      316.12      295.38     19.36 o 
  -2   6  12      305.65      276.02     20.36 o 
  -1   6  12      292.07      253.66     19.69 o 
   0   6  12       68.32       64.24      3.90 o 
   1   6  12      307.18      309.64      9.80 o 
   2   6  12        3.14        2.60      4.84 o 
   3   6  12       23.56       22.83      5.58 o 
   4   6  12        0.24       -3.40      7.06 o 
   5   6  12       22.96       12.01     10.01 o 
   6   6  12        8.07       -2.13      7.84 o 
   7   6  12      423.48      448.83     15.90 o 
   8   6  12      161.79      172.80     13.16 o 
   9   6  12       57.34       69.54      8.92 o 
 -10   7  12       19.00       15.35     16.02 o 
  -9   7  12        9.37        7.34     15.35 o 
  -8   7  12        5.10      -11.68     13.02 o 
  -7   7  12       45.02       51.40     15.69 o 
  -6   7  12      139.79      129.83     17.02 o 
  -5   7  12      228.76      231.30     21.03 o 
  -4   7  12        1.67        8.34     13.02 o 
  -3   7  12       51.00       40.72     13.02 o 
  -2   7  12        3.31       -1.67     12.35 o 
  -1   7  12       59.00       44.33      6.00 o 
   0   7  12       15.12       17.26      6.40 o 
   1   7  12      186.38      196.25      7.32 o 
   2   7  12      300.48      287.40      8.79 o 
   3   7  12       33.71       26.15      7.41 o 
   4   7  12        3.07        2.61      7.59 o 
   5   7  12       29.37       34.92      8.58 o 
   6   7  12        1.38        3.32      8.02 o 
   7   7  12       19.39       32.91     13.18 o 
  -5   8  12       32.11       30.04     15.02 o 
  -4   8  12       18.94       35.38     15.69 o 
  -3   8  12        4.58        8.68     13.68 o 
  -2   8  12        3.99       22.03     14.02 o 
  -1   8  12        6.77       -0.67     14.02 o 
   0   8  12       15.52       23.94      6.95 o 
   1   8  12       20.27       44.72     14.35 o 
   2   8  12        0.49        2.16      6.00 o 
 -17   1  13       56.49       52.59     10.55 o 
 -16   1  13       46.69       31.87      9.20 o 
 -15   1  13        0.16        1.22      8.17 o 
 -14   1  13      199.25      178.50     12.03 o 
 -13   1  13       12.57       13.32      7.54 o 
 -12   1  13        2.80        0.02      5.94 o 
 -11   1  13       16.97       16.80      5.98 o 
 -10   1  13      255.80      264.57      6.59 o 
  -9   1  13        8.81        6.75      2.87 o 
  -8   1  13        3.78        2.42      2.54 o 
  -7   1  13      270.18      265.16      7.70 o 
  -6   1  13       15.51       17.19      2.96 o 
  -5   1  13      403.28      416.18      6.64 o 
  -4   1  13      849.55      877.21     16.12 o 
  -3   1  13      237.58      256.71      6.71 o 
  -2   1  13      413.50      432.95      6.88 o 
  -1   1  13        0.01        5.01      3.02 o 
   0   1  13     1637.46     1718.85     12.59 o 
   1   1  13      269.45      294.65      5.49 o 
   2   1  13      758.43      763.51      9.66 o 
   3   1  13      151.23      177.08      5.85 o 
   4   1  13       36.87       44.93      4.10 o 
   5   1  13        0.40        0.43      3.17 o 
   6   1  13        2.53       -2.89      3.37 o 
   7   1  13     1168.17     1153.22     10.65 o 
   8   1  13       19.07       14.07      3.05 o 
   9   1  13       47.40       38.21      5.62 o 
  10   1  13      150.11      148.36      8.69 o 
  11   1  13       40.81       41.20      7.13 o 
  12   1  13       53.10       68.83      9.03 o 
  13   1  13       67.94       63.94     12.01 o 
  14   1  13       25.79       31.10     11.21 o 
 -17   2  13       18.51       13.68      9.38 o 
 -16   2  13        7.12       -0.52      8.08 o 
 -15   2  13        0.94       -5.57      7.51 o 
 -14   2  13        5.76       16.17      9.18 o 
 -13   2  13      107.62      109.16      8.54 o 
 -12   2  13       59.36       56.74      7.01 o 
 -11   2  13      493.82      495.62     11.08 o 
 -10   2  13        0.08        1.01      4.10 o 
  -9   2  13       44.26       46.65      4.18 o 
  -8   2  13      355.46      366.45      8.09 o 
  -7   2  13       26.78       27.23      3.78 o 
  -6   2  13       28.96       29.87      3.56 o 
  -5   2  13       24.86       17.91      2.57 o 
  -4   2  13      790.27      842.91     12.02 o 
  -3   2  13      244.15      259.09      6.37 o 
  -2   2  13      141.93      146.57      4.32 o 
  -1   2  13      119.30      119.56      4.22 o 
   0   2  13     1042.79     1008.06     11.78 o 
   1   2  13      132.13      129.30      6.53 o 
   2   2  13      449.99      410.33      6.56 o 
   3   2  13       16.66       12.90      3.17 o 
   4   2  13       21.67       25.52      3.60 o 
   5   2  13     1313.41     1243.50     13.00 o 
   6   2  13      430.34      451.51      8.91 o 
   7   2  13      491.55      491.30      8.50 o 
   8   2  13      253.85      251.47      7.81 o 
   9   2  13        2.08        0.32      5.07 o 
  10   2  13       58.63       70.74      8.54 o 
  11   2  13        1.22        3.18      9.07 o 
  12   2  13      128.19      124.40     12.38 o 
  13   2  13       18.57       26.37     11.35 o 
  14   2  13       21.45       10.01     10.79 o 
 -16   3  13       16.98       33.04      9.06 o 
 -15   3  13        7.57        6.77      8.10 o 
 -14   3  13       58.79       62.98      9.19 o 
 -13   3  13        3.71       -5.65      6.31 o 
 -12   3  13       46.79       42.97      7.03 o 
 -11   3  13       28.19       24.05      5.99 o 
 -10   3  13        0.82        0.56      4.02 o 
  -9   3  13        4.78        0.51      3.71 o 
  -8   3  13       99.08       99.20      5.15 o 
  -7   3  13      129.39      141.18      8.58 o 
  -6   3  13        5.12        6.07      3.71 o 
  -5   3  13      760.91      803.29     19.34 o 
  -4   3  13       63.18       83.01      4.94 o 
  -3   3  13        1.87        3.28      3.60 o 
  -2   3  13      242.35      244.01      6.46 o 
  -1   3  13      196.65      195.69      7.42 o 
   0   3  13     2076.23     1996.61     20.79 o 
   1   3  13      272.40      263.46      4.87 o 
   2   3  13        0.20       -0.74      2.99 o 
   3   3  13     2057.83     1976.26     27.69 o 
   4   3  13      628.79      623.39      8.18 o 
   5   3  13       15.90       15.63      4.34 o 
   6   3  13       63.19       67.74      5.98 o 
   7   3  13        2.75        5.35      6.53 o 
   8   3  13      116.49      126.13      7.04 o 
   9   3  13       17.28       16.37      7.25 o 
  10   3  13        9.37       10.46      8.79 o 
  11   3  13        5.58       12.48      9.17 o 
  12   3  13        2.71        6.83      9.64 o 
  13   3  13        0.13        8.23     10.61 o 
 -15   4  13        4.30        7.07      7.96 o 
 -14   4  13        6.18        7.33      6.80 o 
 -13   4  13       47.76       46.36      6.98 o 
 -12   4  13       48.28       49.31      6.93 o 
 -11   4  13      148.33      124.89      8.11 o 
 -10   4  13      150.48      157.16      6.60 o 
  -9   4  13      203.91      192.88      6.37 o 
  -8   4  13        2.26       -2.88      3.12 o 
  -7   4  13        3.17       -0.19      2.74 o 
  -6   4  13       75.83       80.71      9.78 o 
  -5   4  13        8.42        6.01      7.79 o 
  -4   4  13        1.37        2.69      7.88 o 
  -3   4  13      641.17      656.14     13.62 o 
  -2   4  13      372.13      370.02      8.30 o 
  -1   4  13       62.45       66.16      4.48 o 
   0   4  13      555.82      556.81     13.15 o 
   1   4  13       77.83       82.53      5.34 o 
   2   4  13      236.85      258.89      7.83 o 
   3   4  13      503.88      496.86     11.33 o 
   4   4  13      220.46      226.59      6.84 o 
   5   4  13      567.80      556.60      9.03 o 
   6   4  13      648.64      675.67     28.37 o 
   7   4  13      500.60      514.14     15.55 o 
   8   4  13      102.09      103.37      8.66 o 
   9   4  13        3.75        5.58      6.99 o 
  10   4  13        3.23        3.17      8.97 o 
  11   4  13       13.02       17.52      9.56 o 
  12   4  13      156.29      195.78     15.57 o 
 -14   5  13       54.41       45.91      8.06 o 
 -13   5  13       12.21       15.27      6.92 o 
 -12   5  13        0.01       -0.65      5.75 o 
 -11   5  13       93.40      103.16      8.96 o 
 -10   5  13        0.46       -8.55      8.55 o 
  -9   5  13      575.00      562.94     17.58 o 
  -8   5  13      131.91      125.91     16.02 o 
  -7   5  13      255.66      249.06     14.03 o 
  -6   5  13        6.53       -0.99      8.01 o 
  -5   5  13        7.91        4.09      7.54 o 
  -4   5  13       10.70        1.97      7.54 o 
  -3   5  13      195.81      213.40     15.35 o 
  -2   5  13      145.64      124.00     19.86 o 
  -1   5  13       24.59       27.31      3.61 o 
   0   5  13      343.68      348.80      7.38 o 
   1   5  13      387.51      384.98      9.97 o 
   2   5  13      203.55      198.50      7.00 o 
   3   5  13      117.40      108.33      7.46 o 
   4   5  13       10.76       12.35      5.83 o 
   5   5  13        0.68       -1.14     10.18 o 
   6   5  13      327.68      314.42     14.01 o 
   7   5  13       45.74       51.10      9.36 o 
   8   5  13      135.18      158.28     13.12 o 
   9   5  13       65.12       73.19      8.83 o 
  10   5  13      155.01      172.14     14.34 o 
  11   5  13        2.14        0.96      9.67 o 
 -12   6  13        1.12       -3.00     14.69 o 
 -11   6  13       28.97       27.03     15.35 o 
 -10   6  13       66.48       64.08     17.02 o 
  -9   6  13        9.17        9.68     14.35 o 
  -8   6  13        2.80       15.35     14.35 o 
  -7   6  13        0.01        8.34     12.35 o 
  -6   6  13       32.20       38.05     13.35 o 
  -5   6  13        4.30      -10.68     12.68 o 
  -4   6  13       29.91        8.01     13.02 o 
  -3   6  13      703.63      712.58     27.03 o 
  -2   6  13        3.38        3.67     11.68 o 
  -1   6  13        1.40        3.67     12.35 o 
   0   6  13       59.21       61.24      4.53 o 
   1   6  13        6.47        9.00      3.97 o 
   2   6  13       74.83       83.78      6.23 o 
   3   6  13       12.50       12.70      5.61 o 
   4   6  13        2.14        8.63      7.28 o 
   5   6  13      265.50      309.46     20.69 o 
   6   6  13      138.24      124.97     10.73 o 
   7   6  13      433.27      459.55     16.52 o 
   8   6  13       17.77        8.52      8.65 o 
   9   6  13       35.98       25.79      9.54 o 
 -10   7  13       21.13       18.69     15.35 o 
  -9   7  13        0.66        2.00     14.02 o 
  -8   7  13        2.20      -14.02     14.02 o 
  -7   7  13       10.54        7.01     13.35 o 
  -6   7  13      185.60      219.95     22.03 o 
  -5   7  13       15.15        7.68     12.68 o 
  -4   7  13       12.02       12.02     13.68 o 
  -3   7  13       12.01       12.35     13.35 o 
  -2   7  13       21.15       14.69     12.35 o 
  -1   7  13       54.56       52.40     14.35 o 
   0   7  13        0.83        1.67     12.35 o 
   1   7  13       15.00       13.80      5.22 o 
   2   7  13        1.11        6.46      5.19 o 
   3   7  13       14.54       16.35      7.22 o 
   4   7  13        1.82        6.12      7.59 o 
   5   7  13        2.21        2.73      7.77 o 
   6   7  13       35.10       34.15      9.06 o 
  -4   8  13        5.53       -3.34     14.02 o 
  -3   8  13        0.60       11.35     14.02 o 
  -2   8  13        2.80       11.68     14.35 o 
  -1   8  13        0.39        4.67     13.35 o 
   0   8  13        1.68        2.67     13.35 o 
   1   8  13       20.39       33.04     14.35 o 
 -17   0  14       51.03       40.39     14.69 o 
 -16   0  14       38.69       31.37     13.68 o 
 -15   0  14       14.14       21.36     12.35 o 
 -14   0  14      187.25      220.95     17.02 o 
 -13   0  14       31.00       20.69     11.35 o 
 -12   0  14        5.88        5.01     10.35 o 
 -11   0  14       95.14       93.89      9.17 o 
 -10   0  14       19.05       15.72      7.41 o 
  -9   0  14       38.70       43.53      6.26 o 
  -8   0  14        9.51       14.00      4.43 o 
  -7   0  14       33.35       31.34      4.50 o 
  -6   0  14     2550.60     2677.05     52.56 o 
  -5   0  14      144.67      145.62      7.81 o 
  -4   0  14      373.39      357.63     11.92 o 
  -3   0  14      544.07      576.38     11.26 o 
  -2   0  14      161.64      152.80      7.76 o 
  -1   0  14      452.84      439.27      9.51 o 
   0   0  14       11.10       19.19      4.93 o 
   1   0  14      788.04      776.95     11.62 o 
   2   0  14        4.91        2.46      4.81 o 
   3   0  14       85.13       88.83      5.70 o 
   4   0  14      124.02       67.27     40.31 o 
   5   0  14       26.88       29.55      5.93 o 
   6   0  14     1622.74     1556.55     17.29 o 
   7   0  14       28.00       24.02      5.40 o 
   8   0  14      567.89      564.32     13.24 o 
   9   0  14      362.26      349.08     14.97 o 
  10   0  14      690.37      679.37     19.58 o 
  11   0  14      748.02      817.42     22.17 o 
  12   0  14       29.06       33.14     15.02 o 
  13   0  14       22.42       23.36     16.35 o 
 -17   1  14        0.94       -5.61      9.01 o 
 -16   1  14        1.58       -0.29      8.59 o 
 -15   1  14        2.44        2.50      7.79 o 
 -14   1  14       13.37        6.27      8.22 o 
 -13   1  14       12.76       19.83      7.98 o 
 -12   1  14       23.37       19.98      6.40 o 
 -11   1  14        3.01        3.62      5.93 o 
 -10   1  14       45.40       46.16      5.18 o 
  -9   1  14      223.48      200.15     19.81 o 
  -8   1  14       46.17       37.63      4.22 o 
  -7   1  14        6.39        5.14      2.95 o 
  -6   1  14     1157.37     1193.07     32.20 o 
  -5   1  14      668.22      649.31     15.00 o 
  -4   1  14        0.26       -2.69      2.75 o 
  -3   1  14      313.59      311.51      6.70 o 
  -2   1  14       94.51       88.66      4.86 o 
  -1   1  14       27.62       24.79      3.41 o 
   0   1  14      103.17       98.50      4.64 o 
   1   1  14      223.96      200.25      5.59 o 
   2   1  14      330.10      351.51      6.53 o 
   3   1  14       25.70       21.31      3.76 o 
   4   1  14        0.00        0.26      3.66 o 
   5   1  14       19.92       18.81      3.62 o 
   6   1  14       35.96       32.22      4.14 o 
   7   1  14       33.16       25.30      4.13 o 
   8   1  14      529.38      529.78      9.37 o 
   9   1  14      354.47      351.62     11.08 o 
  10   1  14       46.19       45.44      6.91 o 
  11   1  14       36.58       37.51      8.39 o 
  12   1  14      110.25      104.50     10.28 o 
  13   1  14        0.00        4.34     10.15 o 
  14   1  14       10.43       16.74     10.72 o 
 -17   2  14        5.86       -0.67      8.90 o 
 -16   2  14       19.75       26.47      9.45 o 
 -15   2  14       34.18       35.39     10.51 o 
 -14   2  14       23.82       29.06     12.02 o 
 -13   2  14       99.29       82.39      9.38 o 
 -12   2  14        2.36        6.23      6.21 o 
 -11   2  14       92.30       94.40      7.45 o 
 -10   2  14       10.81        8.98      4.34 o 
  -9   2  14       30.41       25.88      4.37 o 
  -8   2  14      189.76      194.97      5.86 o 
  -7   2  14        5.97        7.88      3.79 o 
  -6   2  14      105.19       97.15      4.94 o 
  -5   2  14       82.82       93.55      5.01 o 
  -4   2  14      399.16      409.68      5.40 o 
  -3   2  14       48.22       58.62      3.20 o 
  -2   2  14      134.91      147.54      4.62 o 
  -1   2  14      401.95      417.03      6.39 o 
   0   2  14      415.07      430.70      7.34 o 
   1   2  14       45.93       45.32      3.96 o 
   2   2  14      171.20      172.29      5.59 o 
   3   2  14      404.69      411.06      6.50 o 
   4   2  14      932.60      928.62     10.29 o 
   5   2  14       90.29       86.64      5.37 o 
   6   2  14      101.80       96.02      5.34 o 
   7   2  14     1046.25      996.02     12.46 o 
   8   2  14       99.98       99.03      6.62 o 
   9   2  14      136.14      129.41      8.17 o 
  10   2  14      198.12      201.15     16.07 o 
  11   2  14        1.31       11.68      9.68 o 
  12   2  14        0.13        4.08     10.03 o 
  13   2  14       26.67       33.08     11.06 o 
 -16   3  14      197.66      196.91     13.39 o 
 -15   3  14       15.74       18.65      8.46 o 
 -14   3  14       14.63        8.61      7.69 o 
 -13   3  14       30.11       38.40      7.04 o 
 -12   3  14        0.77       -0.59      6.03 o 
 -11   3  14       62.00       62.24      6.87 o 
 -10   3  14       30.72       27.16      4.39 o 
  -9   3  14       78.80       78.18      5.45 o 
  -8   3  14       42.36       47.76      4.27 o 
  -7   3  14      104.53       92.28      5.61 o 
  -6   3  14      213.79      237.31      6.55 o 
  -5   3  14       32.91       39.84      4.12 o 
  -4   3  14       86.94       75.79      4.86 o 
  -3   3  14       38.57       41.69      4.15 o 
  -2   3  14        3.44        3.80      3.87 o 
  -1   3  14       39.28       35.77      2.82 o 
   0   3  14      645.55      655.99     11.22 o 
   1   3  14       65.98       67.43      3.59 o 
   2   3  14       87.88       73.87      4.42 o 
   3   3  14      624.67      599.13     26.26 o 
   4   3  14     2049.58     2063.42     22.69 o 
   5   3  14      174.67      173.32      7.82 o 
   6   3  14       16.95       18.15      6.61 o 
   7   3  14        0.11       -3.56      6.69 o 
   8   3  14       43.51       43.84      6.67 o 
   9   3  14        4.78       -0.17      8.50 o 
  10   3  14        3.57       13.63      8.72 o 
  11   3  14       29.41       36.66     10.14 o 
  12   3  14       53.84       56.04     11.19 o 
  13   3  14        2.60       -3.28      9.56 o 
 -15   4  14        0.23       -1.85      7.84 o 
 -14   4  14        0.76        3.65      7.63 o 
 -13   4  14       33.62       26.56      6.73 o 
 -12   4  14       89.00       83.63      7.24 o 
 -11   4  14        1.71        3.82      5.67 o 
 -10   4  14       73.36       79.30      5.11 o 
  -9   4  14        1.03       -1.76      3.73 o 
  -8   4  14      423.64      425.43     12.00 o 
  -7   4  14      106.93      102.02      6.94 o 
  -6   4  14       89.38       71.49      9.50 o 
  -5   4  14      117.66       97.50      9.67 o 
  -4   4  14       17.77       18.10      3.03 o 
  -3   4  14      304.59      297.78      6.52 o 
  -2   4  14       43.76       42.14      4.06 o 
  -1   4  14       29.77       27.20      4.17 o 
   0   4  14      166.17      169.66      6.86 o 
   1   4  14      900.26      851.55     12.32 o 
   2   4  14       48.59       44.81      5.31 o 
   3   4  14     1661.63     1708.30     38.83 o 
   4   4  14       18.32       16.51      4.70 o 
   5   4  14       79.06       75.65      5.91 o 
   6   4  14       79.87       74.55      9.45 o 
   7   4  14       88.03       87.58     10.07 o 
   8   4  14        0.10       -0.82      6.68 o 
   9   4  14       86.21       88.92     10.74 o 
  10   4  14       12.62       11.17      9.43 o 
  11   4  14        1.97       12.54     10.01 o 
  12   4  14       55.64       56.09     11.90 o 
 -14   5  14        1.06       -6.80      6.80 o 
 -13   5  14       21.12       23.23      6.92 o 
 -12   5  14        0.09       -3.67      5.58 o 
 -11   5  14       80.82       56.70      6.17 o 
 -10   5  14      193.55      184.42     14.54 o 
  -9   5  14        0.03       -3.05      8.88 o 
  -8   5  14       29.24       26.61      9.90 o 
  -7   5  14        1.36        0.54      8.93 o 
  -6   5  14        1.63        0.38      8.17 o 
  -5   5  14        3.70        0.55      8.46 o 
  -4   5  14        0.28       -5.04      7.90 o 
  -3   5  14      849.33      794.88     18.88 o 
  -2   5  14      230.82      198.02     13.06 o 
  -1   5  14      131.70      127.41      5.44 o 
   0   5  14      137.94      148.53      8.58 o 
   1   5  14       75.92       68.48      7.00 o 
   2   5  14        1.60        0.34      6.52 o 
   3   5  14       54.43       48.36      7.84 o 
   4   5  14       45.47       43.38      6.37 o 
   5   5  14        0.45        2.97      7.45 o 
   6   5  14      592.48      552.76     15.92 o 
   7   5  14      273.24      273.70     14.02 o 
   8   5  14        7.14        8.21      8.79 o 
   9   5  14       84.99      123.98     19.86 o 
  10   5  14        5.02        8.77      9.74 o 
 -12   6  14       11.45       -2.67     15.02 o 
 -11   6  14        0.00       -4.01     14.35 o 
 -10   6  14        5.46       -4.01     15.02 o 
  -9   6  14        6.83        7.68     13.35 o 
  -8   6  14       10.60        1.34     14.35 o 
  -7   6  14        6.73        3.67     12.68 o 
  -6   6  14      121.87      115.15     16.02 o 
  -5   6  14        5.72       -2.00     13.02 o 
  -4   6  14      169.31      174.89     20.03 o 
  -3   6  14       29.12       26.37     13.02 o 
  -2   6  14       25.00       27.37     13.68 o 
  -1   6  14      131.71      105.80     16.02 o 
   0   6  14        7.50       10.44      4.09 o 
   1   6  14      164.91      165.76      7.65 o 
   2   6  14       78.98       69.56      7.93 o 
   3   6  14       53.55       44.67      6.31 o 
   4   6  14       20.73       12.43      7.41 o 
   5   6  14      107.10      118.90     10.42 o 
   6   6  14       95.63      105.14     10.58 o 
   7   6  14       15.69       22.10      9.21 o 
   8   6  14      157.88      194.96     14.44 o 
  -9   7  14       19.52       14.35     16.02 o 
  -8   7  14        4.02       -4.34     15.35 o 
  -7   7  14       47.13       72.09     17.36 o 
  -6   7  14      158.53      197.59     22.03 o 
  -5   7  14      136.16      134.17     18.36 o 
  -4   7  14       10.90       14.69     13.02 o 
  -3   7  14       30.47       31.04     14.69 o 
  -2   7  14        9.49       20.36     13.68 o 
  -1   7  14       59.84       59.41     15.02 o 
   0   7  14       13.47        3.34     13.02 o 
   1   7  14       33.32       37.32      6.05 o 
   2   7  14       28.76       34.00      6.95 o 
   3   7  14        8.72       15.21      7.53 o 
   4   7  14       45.61       48.40      8.70 o 
   5   7  14       73.86       85.46     10.02 o 
   6   7  14        1.16       10.93      8.42 o 
  -2   8  14        4.82        3.00     14.02 o 
 -17   1  15        0.02       -8.61      8.61 o 
 -16   1  15        0.07        7.79      8.79 o 
 -15   1  15        2.11        3.02      8.01 o 
 -14   1  15       51.65       47.08      8.96 o 
 -13   1  15       16.22       18.51      7.98 o 
 -12   1  15       24.27       20.41      7.88 o 
 -11   1  15       18.86       13.38      6.12 o 
 -10   1  15      297.97      337.52     10.39 o 
  -9   1  15      432.65      343.94     40.60 o 
  -8   1  15        3.74        1.80      2.77 o 
  -7   1  15      297.03      318.38      6.81 o 
  -6   1  15      117.54      105.77      6.37 o 
  -5   1  15        4.28        1.93      3.06 o 
  -4   1  15      279.11      274.22      6.76 o 
  -3   1  15       78.91       58.85      8.45 o 
  -2   1  15      404.08      374.32     12.34 o 
  -1   1  15        4.67        5.93      3.49 o 
   0   1  15       24.08       28.97      3.87 o 
   1   1  15       40.12       38.67      3.87 o 
   2   1  15      170.96      177.58      5.95 o 
   3   1  15      202.27      207.38      6.49 o 
   4   1  15      248.18      246.09      6.87 o 
   5   1  15      103.67      103.96      4.97 o 
   6   1  15      793.21      751.78      9.94 o 
   7   1  15      431.71      411.14      8.78 o 
   8   1  15       52.68       44.72      5.92 o 
   9   1  15      113.61      116.33      8.02 o 
  10   1  15        0.00        4.56      7.70 o 
  11   1  15       28.56       28.10      8.21 o 
  12   1  15       11.96       18.86     10.38 o 
  13   1  15      121.53      141.85     14.39 o 
 -17   2  15       76.14       80.72     10.88 o 
 -16   2  15       17.82       15.48      8.69 o 
 -15   2  15        5.95        9.44      8.58 o 
 -14   2  15       70.11       78.38      9.45 o 
 -13   2  15        7.21        6.82      7.62 o 
 -12   2  15      142.74      135.18      9.11 o 
 -11   2  15       22.62       24.16      6.38 o 
 -10   2  15      312.45      315.43      8.75 o 
  -9   2  15      226.50      228.79      7.15 o 
  -8   2  15      596.38      614.48      9.51 o 
  -7   2  15      386.52      366.57      8.75 o 
  -6   2  15      588.03      597.67     13.09 o 
  -5   2  15      193.81      193.82      7.52 o 
  -4   2  15      401.14      415.30      6.98 o 
  -3   2  15     1130.18     1110.09     11.62 o 
  -2   2  15      244.75      230.23      5.31 o 
  -1   2  15        2.57        5.28      3.07 o 
   0   2  15      409.86      416.16      6.52 o 
   1   2  15       38.26       33.75      6.13 o 
   2   2  15      361.87      337.23      6.68 o 
   3   2  15      120.44      120.55      5.18 o 
   4   2  15        8.35        5.70      3.56 o 
   5   2  15      104.24      119.42      6.29 o 
   6   2  15        0.88        2.27      4.82 o 
   7   2  15      373.92      347.58     11.18 o 
   8   2  15        3.57        3.51      6.00 o 
   9   2  15       83.10       82.05      7.50 o 
  10   2  15        5.40       15.71      7.94 o 
  11   2  15      107.40      120.53     13.85 o 
  12   2  15        1.84        4.14     10.01 o 
  13   2  15       20.33       32.14     10.96 o 
 -16   3  15       44.54       45.91      9.70 o 
 -15   3  15       32.89       35.88      9.01 o 
 -14   3  15        0.03       11.91      7.90 o 
 -13   3  15       22.11       23.42      7.69 o 
 -12   3  15       65.91       68.27      7.43 o 
 -11   3  15       39.37       41.07      6.47 o 
 -10   3  15        0.09       -1.55      4.09 o 
  -9   3  15       11.54       11.71      4.09 o 
  -8   3  15      385.33      385.55      8.63 o 
  -7   3  15       12.55       15.28      4.26 o 
  -6   3  15       93.09       90.25      5.76 o 
  -5   3  15        8.56        8.52      3.95 o 
  -4   3  15      430.07      453.43      8.14 o 
  -3   3  15      966.66      952.63     15.15 o 
  -2   3  15       34.90       33.24      4.56 o 
  -1   3  15      726.00      687.77      9.61 o 
   0   3  15      865.45      867.94      8.78 o 
   1   3  15      299.85      293.86      5.47 o 
   2   3  15      800.91      796.60     12.98 o 
   3   3  15      205.46      218.12      7.56 o 
   4   3  15      576.58      573.56     10.07 o 
   5   3  15       59.62       67.46      6.80 o 
   6   3  15        0.02       -0.31      6.39 o 
   7   3  15       84.71       76.51      7.04 o 
   8   3  15       45.61       46.28      8.04 o 
   9   3  15       29.36       32.48      9.56 o 
  10   3  15        0.77        5.45      9.40 o 
  11   3  15        3.13       -0.32      9.79 o 
  12   3  15       12.96       15.32     10.74 o 
 -15   4  15      202.37      224.04     12.90 o 
 -14   4  15        2.54       -3.34      7.22 o 
 -13   4  15        0.92        5.20      6.44 o 
 -12   4  15       18.38       19.16      6.26 o 
 -11   4  15      165.19      167.41      8.73 o 
 -10   4  15       87.44       90.04      6.14 o 
  -9   4  15      160.46      174.15      6.42 o 
  -8   4  15        3.83        4.10      3.50 o 
  -7   4  15       25.41       24.17      3.52 o 
  -6   4  15        1.20       -0.71      3.03 o 
  -5   4  15      355.34      347.78     15.22 o 
  -4   4  15       28.89       30.59      3.64 o 
  -3   4  15      115.26      108.96      4.45 o 
  -2   4  15        0.39        0.84      3.66 o 
  -1   4  15        0.11       -0.51      4.07 o 
   0   4  15      175.51      187.38      8.05 o 
   1   4  15     1070.51     1082.96     18.21 o 
   2   4  15       79.46       83.55      5.90 o 
   3   4  15        3.34        2.56      7.37 o 
   4   4  15      371.88      357.93     18.91 o 
   5   4  15      145.60      137.56      9.31 o 
   6   4  15       43.37       60.78      9.40 o 
   7   4  15        1.13        2.91      8.50 o 
   8   4  15       30.52       29.82      9.30 o 
   9   4  15        7.57        7.75      9.27 o 
  10   4  15       15.44       17.10      9.88 o 
  11   4  15        8.51        9.33      9.43 o 
 -13   5  15       50.69       53.47      7.34 o 
 -12   5  15       20.87       20.41      5.84 o 
 -11   5  15       66.10       70.76     16.69 o 
 -10   5  15       74.02       69.09     10.96 o 
  -9   5  15       78.03       82.39     11.08 o 
  -8   5  15      198.12      191.26     14.24 o 
  -7   5  15       16.12        6.35      8.85 o 
  -6   5  15       60.97       46.88      9.43 o 
  -5   5  15       35.37       17.18      8.72 o 
  -4   5  15      153.10      141.59     11.56 o 
  -3   5  15        0.00        5.51      8.50 o 
  -2   5  15       32.56       30.21      3.44 o 
  -1   5  15       59.10       63.61      4.47 o 
   0   5  15      354.89      334.79     12.44 o 
   1   5  15       63.87       73.60      5.99 o 
   2   5  15       33.08       42.01      7.58 o 
   3   5  15      118.19       90.19      9.01 o 
   4   5  15        0.47        6.39      7.21 o 
   5   5  15       30.49       28.98      8.17 o 
   6   5  15       32.08       31.91      9.85 o 
   7   5  15      119.83      118.85     11.21 o 
   8   5  15        7.23       11.30      9.12 o 
   9   5  15        6.31        1.71      9.50 o 
  10   5  15       84.58       96.12     12.11 o 
 -12   6  15       37.55       39.72     16.35 o 
 -11   6  15        7.58        3.00     15.02 o 
 -10   6  15       70.87       94.45     18.69 o 
  -9   6  15       13.11       22.03     14.35 o 
  -8   6  15       33.04       38.05     16.02 o 
  -7   6  15       19.66       17.02     13.35 o 
  -6   6  15       11.42        3.00     13.68 o 
  -5   6  15        6.74       19.36     13.02 o 
  -4   6  15      153.79      157.20     18.36 o 
  -3   6  15      520.91      512.32     25.70 o 
  -2   6  15       11.05       10.35     13.35 o 
  -1   6  15       10.83        2.00     13.02 o 
   0   6  15      235.88      215.39      6.98 o 
   1   6  15       19.68        9.15      6.40 o 
   2   6  15      111.63      112.04      9.75 o 
   3   6  15        0.01        6.61      7.28 o 
   4   6  15        5.45        4.14      7.28 o 
   5   6  15        8.36       -1.57      7.77 o 
   6   6  15        1.96       12.11      8.66 o 
   7   6  15       12.81       10.94      8.74 o 
   8   6  15       17.92       20.20      9.54 o 
  -8   7  15       18.83       31.04     15.35 o 
  -7   7  15      267.54      336.77     23.70 o 
  -6   7  15       89.42      101.46     18.02 o 
  -5   7  15       93.50       82.11     17.36 o 
  -4   7  15       17.62       22.03     15.02 o 
  -3   7  15        0.03        3.67     14.02 o 
  -2   7  15       25.05       13.68     14.02 o 
  -1   7  15        6.38       17.02     14.02 o 
   0   7  15       25.08       22.03     14.35 o 
   1   7  15       20.68       27.13      6.05 o 
   2   7  15        3.84        3.04      6.43 o 
   3   7  15        0.14        2.25      7.33 o 
   4   7  15       23.73       32.30      8.25 o 
   5   7  15       22.14       36.58      9.13 o 
 -17   0  16       35.02       42.05     14.69 o 
 -16   0  16       54.61       63.41     14.69 o 
 -15   0  16        6.87        1.67     12.02 o 
 -14   0  16        1.36        0.00     11.35 o 
 -13   0  16        1.15        3.67     11.01 o 
 -12   0  16       44.17       57.74     12.35 o 
 -11   0  16       14.99       16.02     10.68 o 
 -10   0  16       13.27       15.69     10.35 o 
  -9   0  16      242.01      220.00     18.02 o 
  -8   0  16      113.80      140.49      8.64 o 
  -7   0  16      343.60      387.71     11.51 o 
  -6   0  16       98.24       86.31      6.61 o 
  -5   0  16      274.63      278.27      9.36 o 
  -4   0  16      259.01      254.96      9.21 o 
  -3   0  16       26.52       42.69      5.67 o 
  -2   0  16      198.52      214.98     12.74 o 
  -1   0  16     3254.79     3473.12     63.17 o 
   0   0  16       24.24       15.42      5.58 o 
   1   0  16       18.19       13.13      5.77 o 
   2   0  16        9.47        6.39      5.91 o 
   3   0  16        3.06       -1.59      4.65 o 
   4   0  16        2.39        1.64      5.42 o 
   5   0  16      168.45       97.16     55.06 o 
   6   0  16       54.82       51.23      6.68 o 
   7   0  16      122.24      142.84      9.55 o 
   8   0  16        9.53       13.27      6.87 o 
   9   0  16      100.65       96.10     11.21 o 
  10   0  16      509.37      589.14     18.75 o 
  11   0  16        0.70       12.02     14.02 o 
  12   0  16        0.05       -8.34     15.35 o 
  13   0  16        2.00        2.34     16.35 o 
 -17   1  16        0.01       -4.10      9.32 o 
 -16   1  16        1.74        6.44      9.20 o 
 -15   1  16        3.35        1.84      8.32 o 
 -14   1  16       56.35       59.05      9.54 o 
 -13   1  16       92.48       95.09      9.64 o 
 -12   1  16       10.90       12.68      7.60 o 
 -11   1  16      151.39      143.59     16.02 o 
 -10   1  16       10.86        9.09      6.03 o 
  -9   1  16      326.72      317.66     10.30 o 
  -8   1  16        8.50        3.24      2.79 o 
  -7   1  16       67.14       59.58      5.80 o 
  -6   1  16      564.98      592.11      8.88 o 
  -5   1  16      887.33      884.62     18.58 o 
  -4   1  16      473.65      495.50      9.90 o 
  -3   1  16        3.08        2.36      3.38 o 
  -2   1  16     1244.64     1239.61     13.21 o 
  -1   1  16        6.61       -0.14      3.61 o 
   0   1  16       34.15       35.31      4.44 o 
   1   1  16        0.01       -0.77      3.54 o 
   2   1  16        0.11        0.82      3.71 o 
   3   1  16      132.07      127.58      5.85 o 
   4   1  16       60.31       69.28      5.44 o 
   5   1  16      529.56      511.75      7.86 o 
   6   1  16      125.55      125.87      6.13 o 
   7   1  16      209.12      198.79     10.07 o 
   8   1  16        0.23       -0.56      5.33 o 
   9   1  16        6.54       10.30      6.30 o 
  10   1  16       26.84       37.28      8.16 o 
  11   1  16        4.29        9.46      8.15 o 
  12   1  16        7.40        7.39     10.12 o 
  13   1  16       63.64       81.44     19.02 o 
 -16   2  16       12.79       16.69      9.45 o 
 -15   2  16       15.00       27.17      8.88 o 
 -14   2  16       55.51       61.99      9.14 o 
 -13   2  16       37.91       28.94      8.50 o 
 -12   2  16       24.09       19.02      7.69 o 
 -11   2  16       18.49        8.15      6.18 o 
 -10   2  16        1.19        1.50      5.82 o 
  -9   2  16       79.47       72.17      5.15 o 
  -8   2  16     1441.76     1432.74     32.23 o 
  -7   2  16      302.54      305.95      9.53 o 
  -6   2  16      168.31      180.61      6.30 o 
  -5   2  16      127.30      130.34      5.97 o 
  -4   2  16       26.97       21.16      3.98 o 
  -3   2  16      306.84      331.22      7.34 o 
  -2   2  16        3.66        5.11      3.14 o 
  -1   2  16        7.66        8.77      3.36 o 
   0   2  16     1231.12     1222.03     14.68 o 
   1   2  16      680.92      671.13     10.77 o 
   2   2  16      168.01      170.28      6.15 o 
   3   2  16      389.85      363.63      8.69 o 
   4   2  16       11.58       18.73      4.20 o 
   5   2  16       67.36       67.06      5.37 o 
   6   2  16       91.37       86.34      6.89 o 
   7   2  16       38.52       36.63      7.75 o 
   8   2  16       82.57       94.90      8.40 o 
   9   2  16        8.31       11.81      7.02 o 
  10   2  16        6.30        3.77      9.12 o 
  11   2  16        0.36        1.00     10.15 o 
  12   2  16       63.89       66.70     11.90 o 
 -16   3  16       55.98       63.29     10.24 o 
 -15   3  16        3.59        1.71      8.08 o 
 -14   3  16        2.38       -5.89      7.52 o 
 -13   3  16       20.37       25.15      8.21 o 
 -12   3  16       43.36       35.63      6.88 o 
 -11   3  16      146.41      159.12      9.68 o 
 -10   3  16      350.60      305.27     13.35 o 
  -9   3  16      195.88      179.10      6.77 o 
  -8   3  16        2.86        3.97      4.34 o 
  -7   3  16       88.25       88.64      6.07 o 
  -6   3  16      106.61       95.57      5.95 o 
  -5   3  16       21.98       21.04      4.41 o 
  -4   3  16       22.96       27.70      4.54 o 
  -3   3  16      300.93      332.15      9.12 o 
  -2   3  16      487.16      486.53      8.85 o 
  -1   3  16      696.69      694.87      8.59 o 
   0   3  16      663.32      663.76      7.20 o 
   1   3  16      143.64      152.22      5.40 o 
   2   3  16      358.60      355.38      6.66 o 
   3   3  16      735.23      735.69     10.80 o 
   4   3  16      910.90      907.43     12.11 o 
   5   3  16       71.83       59.74      7.54 o 
   6   3  16       48.27       52.61      7.84 o 
   7   3  16        2.47        5.69      7.07 o 
   8   3  16        8.66       22.81      8.96 o 
   9   3  16        1.78       10.51      9.08 o 
  10   3  16       39.70       39.18     10.38 o 
  11   3  16        3.41        4.83     14.69 o 
  12   3  16        5.99        8.23     10.38 o 
 -15   4  16        2.64        3.28      7.83 o 
 -14   4  16       54.61       48.42      8.69 o 
 -13   4  16       33.41       34.99      7.98 o 
 -12   4  16      119.25      120.11      8.60 o 
 -11   4  16       77.78       80.05      7.11 o 
 -10   4  16        4.69        2.76      4.22 o 
  -9   4  16        3.09       -1.04      3.94 o 
  -8   4  16       68.86       61.72      4.82 o 
  -7   4  16       36.07       41.24      3.89 o 
  -6   4  16      266.20      259.58      6.04 o 
  -5   4  16      149.32      164.67      7.84 o 
  -4   4  16        7.04        4.61      3.56 o 
  -3   4  16      150.20      142.76      5.07 o 
  -2   4  16      247.81      249.13      5.88 o 
  -1   4  16       10.73       10.61      4.37 o 
   0   4  16      559.79      547.85     10.70 o 
   1   4  16      127.81      129.33      7.09 o 
   2   4  16      438.88      444.15     11.60 o 
   3   4  16        0.74        5.92      6.14 o 
   4   4  16      444.70      433.98     16.46 o 
   5   4  16        1.01        5.51      7.78 o 
   6   4  16       68.71       67.62      9.78 o 
   7   4  16      113.69      127.90     11.16 o 
   8   4  16       13.71       24.02      9.17 o 
   9   4  16        0.03        5.64      9.40 o 
  10   4  16       26.56       21.24     10.35 o 
  11   4  16        2.42        7.34     10.35 o 
 -13   5  16       11.74       18.44      8.51 o 
 -12   5  16       47.28       33.75      5.91 o 
 -11   5  16       56.02       71.09     17.69 o 
 -10   5  16       27.68       28.04     14.69 o 
  -9   5  16       21.16       12.44      9.84 o 
  -8   5  16       23.29       27.53     10.25 o 
  -7   5  16        1.75        2.67      8.97 o 
  -6   5  16       85.47       72.55     10.25 o 
  -5   5  16        0.17       -8.02     10.51 o 
  -4   5  16       26.56       35.54     12.52 o 
  -3   5  16     1096.44     1135.02     41.22 o 
  -2   5  16      479.57      474.60      8.91 o 
  -1   5  16      171.27      190.06      6.60 o 
   0   5  16        5.25        8.17      4.75 o 
   1   5  16       97.60       96.43      8.83 o 
   2   5  16       55.55       50.17      8.02 o 
   3   5  16        5.41        2.77      7.08 o 
   4   5  16       51.35       41.36      8.39 o 
   5   5  16      122.40      122.53     11.01 o 
   6   5  16       70.83       75.43     11.68 o 
   7   5  16       27.59       36.69      9.46 o 
   8   5  16        8.17        6.21      9.12 o 
   9   5  16      133.04      151.50     13.30 o 
 -11   6  16        6.99        3.67     15.35 o 
 -10   6  16       14.41       16.35     16.35 o 
  -9   6  16        4.47       -1.67     14.02 o 
  -8   6  16       13.97       22.70     15.69 o 
  -7   6  16      251.76      281.36     22.03 o 
  -6   6  16        2.63       -0.33     14.02 o 
  -5   6  16        7.09        0.33     12.68 o 
  -4   6  16       37.30       35.38     15.02 o 
  -3   6  16      176.00      194.92     19.36 o 
  -2   6  16       25.98       31.04     14.69 o 
  -1   6  16       74.79       71.43     15.69 o 
   0   6  16       50.39       53.45      4.99 o 
   1   6  16        4.70        8.50      6.31 o 
   2   6  16        0.04       -1.77      6.65 o 
   3   6  16       24.28       29.60      7.84 o 
   4   6  16        0.46       -0.87      7.90 o 
   5   6  16       54.50       57.80      9.51 o 
   6   6  16      105.63      130.01     16.69 o 
   7   6  16      290.60      309.33     15.68 o 
  -8   7  16       20.95       18.36     16.69 o 
  -7   7  16        0.64       -8.68     15.02 o 
  -6   7  16      162.74      172.55     20.69 o 
  -5   7  16      179.22      165.88     20.36 o 
  -4   7  16       15.56       12.02     15.69 o 
  -3   7  16       81.39      100.80     18.02 o 
  -2   7  16        0.75       -2.34     14.02 o 
  -1   7  16       44.74       75.76     15.69 o 
   0   7  16        4.14       -3.34     14.02 o 
   1   7  16       21.64       20.46      6.08 o 
   2   7  16        1.22        2.87      8.18 o 
   3   7  16        2.30        1.67      7.22 o 
   4   7  16       11.71       34.04     15.35 o 
 -16   1  17       19.88       19.95      9.88 o 
 -15   1  17        4.61        8.33      8.55 o 
 -14   1  17       96.92       83.26     10.17 o 
 -13   1  17      233.04      225.47     12.97 o 
 -12   1  17        3.95       10.35     10.51 o 
 -11   1  17      527.78      487.16     14.73 o 
 -10   1  17        9.49       17.04      6.32 o 
  -9   1  17       44.24       52.35      6.77 o 
  -8   1  17     1063.87     1081.50     18.54 o 
  -7   1  17        2.97        0.79      3.06 o 
  -6   1  17      189.55      196.36      6.87 o 
  -5   1  17      313.83      326.18      8.60 o 
  -4   1  17      278.45      292.23      7.61 o 
  -3   1  17      240.66      243.60      7.07 o 
  -2   1  17     1435.66     1401.88     20.29 o 
  -1   1  17     1304.57     1302.02     12.07 o 
   0   1  17      533.91      515.54      7.86 o 
   1   1  17       14.47        9.36      3.88 o 
   2   1  17       72.10       80.30      4.95 o 
   3   1  17      745.52      746.86     10.44 o 
   4   1  17       25.62       21.31      4.59 o 
   5   1  17      163.18      154.86      7.01 o 
   6   1  17      206.60      210.31      8.22 o 
   7   1  17       11.83        1.95      5.93 o 
   8   1  17        0.45       -1.84      6.07 o 
   9   1  17       25.67       16.31      6.63 o 
  10   1  17       53.20       60.10      9.21 o 
  11   1  17        0.01       -3.34      7.89 o 
  12   1  17       24.55       22.36     15.35 o 
 -16   2  17       56.79       53.54      9.93 o 
 -15   2  17       29.67       15.15      8.66 o 
 -14   2  17        1.26       -7.54      7.54 o 
 -13   2  17      219.53      215.39     12.10 o 
 -12   2  17       85.47       70.52      9.35 o 
 -11   2  17       28.77       29.49      6.73 o 
 -10   2  17      216.40      203.98      9.72 o 
  -9   2  17       76.85       63.95      6.87 o 
  -8   2  17       74.24       71.81      5.10 o 
  -7   2  17       48.22       42.76      5.18 o 
  -6   2  17      167.64      167.14      7.41 o 
  -5   2  17      293.76      308.26      7.16 o 
  -4   2  17      268.61      265.66      7.31 o 
  -3   2  17      313.81      322.70      6.47 o 
  -2   2  17        6.04        8.00      3.47 o 
  -1   2  17     2266.47     2268.75     24.98 o 
   0   2  17     1267.12     1285.15     14.17 o 
   1   2  17     1575.15     1473.99     51.62 o 
   2   2  17       41.65       45.40      4.26 o 
   3   2  17      145.80      148.02      6.81 o 
   4   2  17      798.20      759.11     10.60 o 
   5   2  17        0.16        0.97      5.45 o 
   6   2  17      176.42      176.25     14.17 o 
   7   2  17       28.14       25.36      7.81 o 
   8   2  17      117.37      106.95      8.32 o 
   9   2  17       64.26       65.67      7.88 o 
  10   2  17       22.54       22.42     10.07 o 
  11   2  17       29.35       28.72     11.08 o 
  12   2  17        9.80       12.57     10.72 o 
 -15   3  17        1.62        4.59      8.70 o 
 -14   3  17        0.13       -6.40      7.90 o 
 -13   3  17        7.28        2.71      7.47 o 
 -12   3  17        0.04       -2.93      7.16 o 
 -11   3  17        6.62       14.25      6.37 o 
 -10   3  17       27.41       21.24      7.19 o 
  -9   3  17      339.58      342.91      9.20 o 
  -8   3  17       30.66       23.89      4.75 o 
  -7   3  17       19.05       21.63      4.63 o 
  -6   3  17      202.26      186.70      7.12 o 
  -5   3  17        0.22        0.23      4.29 o 
  -4   3  17     2435.41     2450.81     40.18 o 
  -3   3  17      249.72      231.90      7.71 o 
  -2   3  17       83.51       80.27      5.59 o 
  -1   3  17     2008.11     2026.34     34.13 o 
   0   3  17        1.51        1.24      3.55 o 
   1   3  17      410.74      393.75      6.81 o 
   2   3  17      485.13      488.53      8.39 o 
   3   3  17       41.32       41.92      5.40 o 
   4   3  17       28.55       27.09      7.12 o 
   5   3  17      211.25      214.27     11.06 o 
   6   3  17        5.39       -0.35      7.08 o 
   7   3  17       10.18       13.33      7.65 o 
   8   3  17       15.44       26.52      9.54 o 
   9   3  17       11.79       10.07      9.30 o 
  10   3  17       64.05       57.74     11.09 o 
  11   3  17        3.94        3.44      9.67 o 
 -14   4  17        5.49       -2.75      8.51 o 
 -13   4  17       60.96       60.74      8.44 o 
 -12   4  17        8.19        5.36      6.20 o 
 -11   4  17       94.97       95.37      8.12 o 
 -10   4  17       26.55       30.01      6.11 o 
  -9   4  17        6.93        2.64      4.08 o 
  -8   4  17      481.03      487.48      7.99 o 
  -7   4  17      135.69      134.17      5.76 o 
  -6   4  17     1026.28     1024.92     22.40 o 
  -5   4  17      171.55      160.54      6.02 o 
  -4   4  17        2.38        0.31      3.83 o 
  -3   4  17      317.53      326.28     11.22 o 
  -2   4  17      394.84      370.33      9.00 o 
  -1   4  17       82.29       80.75      5.45 o 
   0   4  17       80.90       82.75      5.72 o 
   1   4  17       16.14       12.63      5.93 o 
   2   4  17        7.03        3.77      5.98 o 
   3   4  17      384.92      415.17     12.22 o 
   4   4  17      443.66      444.19     12.87 o 
   5   4  17       17.93       16.14      8.17 o 
   6   4  17       62.48       49.18      9.46 o 
   7   4  17       23.97       27.64      9.60 o 
   8   4  17      103.77      137.23     12.86 o 
   9   4  17        3.10        9.07      9.68 o 
  10   4  17        2.91        9.50     10.07 o 
 -13   5  17        0.57        1.34      6.34 o 
 -12   5  17        3.73       -0.57      5.09 o 
 -11   5  17        1.35      -12.35     15.35 o 
 -10   5  17      161.30      188.91     23.70 o 
  -9   5  17       29.41       24.14     10.01 o 
  -8   5  17        0.47       -6.68      9.20 o 
  -7   5  17       56.51       50.60     10.45 o 
  -6   5  17       51.92       44.55     10.50 o 
  -5   5  17       12.89        1.61      8.96 o 
  -4   5  17       62.18       53.77      9.90 o 
  -3   5  17       28.03       30.09      3.98 o 
  -2   5  17        8.31       11.45      3.87 o 
  -1   5  17        0.96       -2.10      4.26 o 
   0   5  17       30.52       27.02      6.73 o 
   1   5  17       28.32       25.15      7.02 o 
   2   5  17        0.13       -2.09      7.02 o 
   3   5  17      212.04      227.40     12.64 o 
   4   5  17      284.00      306.84     13.76 o 
   5   5  17      105.64      106.03     10.42 o 
   6   5  17       84.47       88.19     10.58 o 
   7   5  17       17.06       28.87      9.46 o 
   8   5  17        1.41       13.36     14.52 o 
 -11   6  17        1.44       -2.67     15.02 o 
 -10   6  17        6.46       18.02     16.69 o 
  -9   6  17       20.35       16.69     14.69 o 
  -8   6  17        2.89        6.68     15.35 o 
  -7   6  17        0.15        1.00     14.69 o 
  -6   6  17        1.10       13.02     15.02 o 
  -5   6  17       21.81       10.01     14.69 o 
  -4   6  17        0.72        7.68     13.02 o 
  -3   6  17       36.62       36.05     14.02 o 
  -2   6  17       80.35       83.44     16.69 o 
  -1   6  17        7.96        3.95      4.38 o 
   0   6  17       41.95       44.72      6.54 o 
   1   6  17       18.65       22.90      6.82 o 
   2   6  17       92.12       91.65      9.00 o 
   3   6  17       56.01       60.28      8.74 o 
   4   6  17        8.62       17.37      8.39 o 
   5   6  17       14.96       15.93      8.64 o 
   6   6  17        1.77        5.54      8.58 o 
  -7   7  17       84.04       69.09     17.36 o 
  -6   7  17      167.60      167.88     21.36 o 
  -5   7  17       62.90       68.75     18.02 o 
  -4   7  17       56.61       15.02     15.69 o 
  -3   7  17      324.97      315.74     25.03 o 
  -2   7  17      229.97      239.31     23.36 o 
  -1   7  17       75.74       93.12     17.69 o 
   0   7  17        1.44        4.67     13.35 o 
   1   7  17       11.04       17.23      6.08 o 
   2   7  17        1.30        5.20      6.80 o 
 -16   0  18       35.89       24.03     13.68 o 
 -15   0  18      155.51      143.85     17.02 o 
 -14   0  18      588.26      607.45     25.37 o 
 -13   0  18       10.93       26.70     12.02 o 
 -12   0  18       27.08       21.03     11.35 o 
 -11   0  18       28.59       18.69     11.01 o 
 -10   0  18       67.50       77.10     12.68 o 
  -9   0  18      155.74      133.17     15.35 o 
  -8   0  18     2305.51     2322.35    100.63 o 
  -7   0  18      442.63      427.12     23.53 o 
  -6   0  18        3.30        0.49      5.71 o 
  -5   0  18     1127.69     1130.12     33.04 o 
  -4   0  18     1021.30     1037.62     24.08 o 
  -3   0  18      938.71      927.34     20.42 o 
  -2   0  18      112.26      136.49      9.03 o 
  -1   0  18       18.38       34.46      6.25 o 
   0   0  18      122.20      138.05      8.96 o 
   1   0  18      155.11      144.07     11.14 o 
   2   0  18        1.81       -0.95      7.27 o 
   3   0  18      293.62      246.69      9.53 o 
   4   0  18     1547.69     1286.01     19.90 o 
   5   0  18      683.46      606.75     40.72 o 
   6   0  18      366.02      337.80     15.58 o 
   7   0  18      683.54      712.16     16.12 o 
   8   0  18       53.06       59.25      8.73 o 
   9   0  18        9.90       18.02     14.69 o 
  10   0  18       19.09       33.38     16.02 o 
  11   0  18        1.00        0.00     16.02 o 
  12   0  18       65.05       53.07     18.69 o 
 -16   1  18       41.08       40.95     10.07 o 
 -15   1  18        3.68       -1.15      8.83 o 
 -14   1  18        0.23        0.50     10.18 o 
 -13   1  18        1.77       -1.86      7.54 o 
 -12   1  18       22.77       13.78      8.22 o 
 -11   1  18       16.52       16.93      7.84 o 
 -10   1  18       37.43       47.92      8.46 o 
  -9   1  18        9.23       12.97      6.23 o 
  -8   1  18      134.71      133.65      8.38 o 
  -7   1  18        0.27       -2.88      2.88 o 
  -6   1  18       51.65       39.27      9.85 o 
  -5   1  18      301.56      318.06      8.02 o 
  -4   1  18     1269.00     1338.44     23.86 o 
  -3   1  18      519.38      522.70      8.33 o 
  -2   1  18        0.47        1.52      4.01 o 
  -1   1  18        3.89       13.49      4.57 o 
   0   1  18       25.59       33.61      4.25 o 
   1   1  18       32.09       26.52      4.30 o 
   2   1  18       27.86       33.94      4.80 o 
   3   1  18        0.01        0.84      4.63 o 
   4   1  18       89.62       91.15      6.75 o 
   5   1  18        3.67        9.25      5.03 o 
   6   1  18      101.70       87.01      7.30 o 
   7   1  18      100.11       86.66      8.72 o 
   8   1  18       70.22       63.48      7.60 o 
   9   1  18       11.72        5.97      6.67 o 
  10   1  18        0.46        2.39      8.21 o 
  11   1  18        1.49      -10.83     10.83 o 
  12   1  18       65.79       89.45     18.36 o 
 -16   2  18       10.26        3.17      9.14 o 
 -15   2  18        1.76       -2.73      8.25 o 
 -14   2  18        0.00       -4.49      7.75 o 
 -13   2  18       12.88       12.13      8.10 o 
 -12   2  18        8.08        7.07      7.86 o 
 -11   2  18        1.15       -2.72      7.21 o 
 -10   2  18        0.00       -2.20      6.09 o 
  -9   2  18      399.37      379.37     11.15 o 
  -8   2  18      195.34      186.56      9.32 o 
  -7   2  18       25.99       24.92      5.04 o 
  -6   2  18      120.71      120.30      6.83 o 
  -5   2  18       10.12        5.76      4.73 o 
  -4   2  18      378.72      392.97      7.25 o 
  -3   2  18      465.97      451.57      7.71 o 
  -2   2  18      130.11      131.43      5.53 o 
  -1   2  18     1518.51     1566.98     22.91 o 
   0   2  18       16.60       11.34      3.81 o 
   1   2  18      145.65      164.50      7.50 o 
   2   2  18        5.68       11.95      5.10 o 
   3   2  18      810.40      760.36     15.27 o 
   4   2  18       13.77        8.54      5.69 o 
   5   2  18      556.12      547.73     11.57 o 
   6   2  18        2.66       -0.06      6.67 o 
   7   2  18       36.19       45.86      8.27 o 
   8   2  18       27.59       32.88      7.12 o 
   9   2  18        4.38       -2.17      7.09 o 
  10   2  18        3.57        2.12      9.84 o 
  11   2  18        0.54       -7.63     10.12 o 
 -15   3  18        8.56        9.11      8.58 o 
 -14   3  18       41.92       47.83      8.95 o 
 -13   3  18       19.35       15.55      8.08 o 
 -12   3  18       21.18       38.03      8.01 o 
 -11   3  18      431.27      407.08     11.95 o 
 -10   3  18        0.89       -2.66      5.77 o 
  -9   3  18       34.87       27.31      6.31 o 
  -8   3  18       13.00       11.55      4.77 o 
  -7   3  18        8.34        8.12      4.69 o 
  -6   3  18       37.52       39.62      4.98 o 
  -5   3  18      273.33      262.67      8.48 o 
  -4   3  18      712.44      725.47     13.30 o 
  -3   3  18      869.96      887.75     12.43 o 
  -2   3  18      314.66      310.57      8.71 o 
  -1   3  18      134.96      126.70      7.26 o 
   0   3  18       24.77       27.92      5.27 o 
   1   3  18      836.92      823.46     10.23 o 
   2   3  18      625.27      637.13      9.29 o 
   3   3  18      317.35      310.81      8.84 o 
   4   3  18        0.25       -3.25      6.77 o 
   5   3  18      256.90      241.11     11.19 o 
   6   3  18        0.00       -6.98      6.98 o 
   7   3  18        5.18        4.39      7.42 o 
   8   3  18      115.25      126.08     12.16 o 
   9   3  18        2.86        1.21      9.43 o 
  10   3  18        2.58        7.34      9.91 o 
 -14   4  18        0.02       -7.33      7.33 o 
 -13   4  18       58.94       59.80      8.54 o 
 -12   4  18       55.88       51.44      7.93 o 
 -11   4  18      245.68      264.17     10.01 o 
 -10   4  18      113.69       95.61      7.95 o 
  -9   4  18       12.93       17.89      4.49 o 
  -8   4  18      231.85      249.64      9.63 o 
  -7   4  18       86.93       81.36      5.30 o 
  -6   4  18       21.31       18.90      4.20 o 
  -5   4  18       37.37       45.67      4.53 o 
  -4   4  18       14.52       12.48      4.33 o 
  -3   4  18       36.62       37.28      4.83 o 
  -2   4  18       91.40       96.34      5.48 o 
  -1   4  18      133.86      133.25      6.92 o 
   0   4  18      218.13      230.73      9.87 o 
   1   4  18       56.14       52.40      7.25 o 
   2   4  18       13.69       16.62      6.64 o 
   3   4  18        6.43        2.72      6.80 o 
   4   4  18      136.10      134.96      9.62 o 
   5   4  18       13.24       13.95      8.26 o 
   6   4  18      101.75      102.75     11.21 o 
   7   4  18       21.44       23.15      9.17 o 
   8   4  18       54.43       68.02     10.85 o 
   9   4  18       18.31       35.55     10.83 o 
 -12   5  18        0.03        0.00     16.69 o 
 -11   5  18        6.15        7.68     15.02 o 
 -10   5  18      272.04      288.04     23.36 o 
  -9   5  18       11.05       -8.68     13.68 o 
  -8   5  18       50.52       64.95     13.35 o 
  -7   5  18       55.93       66.06     11.12 o 
  -6   5  18       13.19        0.18      9.36 o 
  -5   5  18      158.89      131.54     12.04 o 
  -4   5  18      714.23      695.82     19.68 o 
  -3   5  18      162.66      166.03      5.46 o 
  -2   5  18      103.13      112.02      6.00 o 
  -1   5  18      229.76      219.85      8.99 o 
   0   5  18       37.25       40.45      7.25 o 
   1   5  18       21.17       26.09      7.25 o 
   2   5  18       30.11       21.57      8.18 o 
   3   5  18        3.24       12.78      7.66 o 
   4   5  18       68.44       76.04      9.54 o 
   5   5  18       22.90       12.07      8.64 o 
   6   5  18        2.48        2.60      8.82 o 
   7   5  18        2.45        1.18      8.74 o 
   8   5  18       14.24        8.16      9.62 o 
 -10   6  18       80.86       82.11     19.36 o 
  -9   6  18        0.82        0.00     15.69 o 
  -8   6  18        5.81      -12.02     15.02 o 
  -7   6  18        4.67        5.34     15.35 o 
  -6   6  18       98.53       99.13     17.36 o 
  -5   6  18      183.12      207.27     21.03 o 
  -4   6  18      101.54      102.13     18.02 o 
  -3   6  18       29.93       19.69     15.02 o 
  -2   6  18      234.17      266.68     23.36 o 
  -1   6  18       93.22      102.21      6.20 o 
   0   6  18       26.61       29.04      6.38 o 
   1   6  18       26.09       24.16      7.10 o 
   2   6  18      109.99      124.43     10.55 o 
   3   6  18        2.13        1.38      7.63 o 
   4   6  18       24.03       32.16      8.83 o 
   5   6  18        8.55       15.52      8.57 o 
  -5   7  18       36.26       31.04     17.02 o 
  -4   7  18        2.67       -4.34     15.35 o 
  -3   7  18       12.77        9.01     15.69 o 
  -2   7  18      115.27      132.50     18.69 o 
  -1   7  18        4.16        4.01     13.68 o 
   0   7  18       58.45       74.76     17.36 o 
   1   7  18        0.92        2.34     15.02 o 
 -16   1  19       35.11       42.04     10.35 o 
 -15   1  19       14.17        7.30      9.17 o 
 -14   1  19       83.79       84.33     10.59 o 
 -13   1  19       60.48       55.45      9.50 o 
 -12   1  19        0.17       -4.39      7.75 o 
 -11   1  19      673.26      662.59     16.87 o 
 -10   1  19      142.75      129.59     10.59 o 
  -9   1  19       56.99       53.80      8.12 o 
  -8   1  19      428.26      429.27     11.38 o 
  -7   1  19       17.34       11.51      5.93 o 
  -6   1  19        2.70        3.12      5.82 o 
  -5   1  19     1584.66     1589.85     26.23 o 
  -4   1  19     1918.27     1857.67     35.97 o 
  -3   1  19     3009.13     3088.09     51.19 o 
  -2   1  19      306.21      275.83      8.00 o 
  -1   1  19       41.92       41.80      5.12 o 
   0   1  19       36.17       42.94      4.86 o 
   1   1  19      180.62      155.92      6.97 o 
   2   1  19      892.09      804.77     10.80 o 
   3   1  19      491.94      452.97     10.67 o 
   4   1  19       58.99       37.66      8.35 o 
   5   1  19       39.86       37.74      6.25 o 
   6   1  19       72.47       62.38      7.17 o 
   7   1  19       22.39       13.80      7.50 o 
   8   1  19        2.25        8.12      6.73 o 
   9   1  19        0.01       -6.90      6.90 o 
  10   1  19       33.08       46.80     12.14 o 
  11   1  19        0.11        2.67     16.02 o 
 -15   2  19        0.36       -1.78      8.66 o 
 -14   2  19       11.01       11.43      8.50 o 
 -13   2  19       18.13       20.28      8.42 o 
 -12   2  19      261.71      228.23     12.57 o 
 -11   2  19      314.67      314.94     13.71 o 
 -10   2  19       61.58       71.65      8.81 o 
  -9   2  19      942.41      905.64     28.83 o 
  -8   2  19        0.88        0.99      5.89 o 
  -7   2  19      120.31      119.57      8.54 o 
  -6   2  19        1.52        3.10      4.82 o 
  -5   2  19      306.03      295.31      8.66 o 
  -4   2  19       12.65        8.62      3.96 o 
  -3   2  19       51.20       50.42      4.51 o 
  -2   2  19      345.34      333.16      9.61 o 
  -1   2  19      370.51      354.64      8.96 o 
   0   2  19        7.01       14.65      4.94 o 
   1   2  19       13.70       17.05      5.03 o 
   2   2  19      118.11      108.56      7.25 o 
   3   2  19      150.63      141.86      9.48 o 
   4   2  19        0.82       -4.63      5.60 o 
   5   2  19       21.52       24.04      6.50 o 
   6   2  19        1.56        1.23      7.16 o 
   7   2  19       97.06       99.82      9.60 o 
   8   2  19        3.38        5.81      6.95 o 
   9   2  19       92.98      108.18      9.25 o 
  10   2  19        3.01        6.78     10.17 o 
  11   2  19      153.99      168.96     15.08 o 
 -15   3  19       67.02       56.14      9.94 o 
 -14   3  19        0.00       -3.36      7.88 o 
 -13   3  19        1.23        0.87      8.02 o 
 -12   3  19       85.08       61.31      8.81 o 
 -11   3  19       35.57       43.51      7.96 o 
 -10   3  19        0.06        3.48      6.31 o 
  -9   3  19       80.65       78.82      7.32 o 
  -8   3  19       63.92       49.77      6.83 o 
  -7   3  19      865.66      899.38     21.21 o 
  -6   3  19        4.26        2.88      4.60 o 
  -5   3  19      564.13      573.64     13.51 o 
  -4   3  19     1433.39     1464.22     35.41 o 
  -3   3  19      380.37      367.13      9.09 o 
  -2   3  19      134.73      124.56      7.30 o 
  -1   3  19       11.76        9.31      6.31 o 
   0   3  19       31.49       23.22      6.48 o 
   1   3  19       51.76       57.28      5.97 o 
   2   3  19       70.81       72.39      6.49 o 
   3   3  19        4.25        3.56      6.62 o 
   4   3  19       52.85       46.22      7.78 o 
   5   3  19      140.24      150.74     10.31 o 
   6   3  19        0.41        2.73      7.23 o 
   7   3  19        0.54       -4.14      8.61 o 
   8   3  19       12.63       13.05      9.56 o 
   9   3  19      124.54      113.07     12.95 o 
  10   3  19       54.86       69.48     12.38 o 
 -13   4  19      116.50      120.26     10.55 o 
 -12   4  19       18.40       15.11      7.51 o 
 -11   4  19        0.08       -6.47      6.47 o 
 -10   4  19      180.72      150.55      8.91 o 
  -9   4  19       22.37       23.55      6.19 o 
  -8   4  19       18.94       23.89      4.52 o 
  -7   4  19       12.80       14.34      4.42 o 
  -6   4  19        2.35       -2.58      4.20 o 
  -5   4  19        0.04       -1.19      4.25 o 
  -4   4  19      566.70      593.37      9.49 o 
  -3   4  19       26.43       24.37      4.86 o 
  -2   4  19      238.00      230.29      6.78 o 
  -1   4  19        2.66       -1.52      4.76 o 
   0   4  19      308.90      302.82     10.83 o 
   1   4  19       36.11       44.15      7.12 o 
   2   4  19      552.67      545.16     13.16 o 
   3   4  19       43.51       41.59      7.65 o 
   4   4  19       41.47       45.06     10.01 o 
   5   4  19       91.23       98.23     10.99 o 
   6   4  19       96.89      103.13     11.30 o 
   7   4  19        6.80        7.86      9.30 o 
   8   4  19        1.25        3.12      9.62 o 
   9   4  19       30.90       38.82     11.16 o 
 -11   5  19       99.12       80.44     18.36 o 
 -10   5  19        7.47        2.34     15.02 o 
  -9   5  19        4.22       18.02     16.02 o 
  -8   5  19       16.18        5.34     14.35 o 
  -7   5  19        0.51       -1.09     10.14 o 
  -6   5  19      173.79      209.20     15.92 o 
  -5   5  19      278.06      289.45     16.86 o 
  -4   5  19        5.01        5.13      3.70 o 
  -3   5  19      154.12      156.49      7.15 o 
  -2   5  19      126.26      128.17      9.20 o 
  -1   5  19        0.98        1.61      5.91 o 
   0   5  19       33.40       34.07      7.21 o 
   1   5  19        0.02        3.48      6.82 o 
   2   5  19       45.87       48.63      8.46 o 
   3   5  19        0.05        0.97      7.96 o 
   4   5  19       96.17      105.43     10.55 o 
   5   5  19       69.68       93.92     13.52 o 
   6   5  19       13.76        8.10      9.30 o 
   7   5  19       25.73       34.56     10.07 o 
  -9   6  19        1.61        0.33     16.35 o 
  -8   6  19        2.05        3.34     14.69 o 
  -7   6  19        1.94       -8.34     14.02 o 
  -6   6  19       81.00       75.76     18.02 o 
  -5   6  19        1.14       -9.68     15.02 o 
  -4   6  19       59.00       57.74     15.69 o 
  -3   6  19       93.16      121.49     19.02 o 
  -2   6  19       27.61       29.04     15.69 o 
  -1   6  19        2.99        2.48      5.29 o 
   0   6  19       12.12       11.97      6.47 o 
   1   6  19       16.04       15.10      8.18 o 
   2   6  19       16.36       14.94      7.73 o 
   3   6  19       22.66       15.96      8.21 o 
   4   6  19       33.90       35.98      9.26 o 
 -16   0  20      332.84      377.48     24.03 o 
 -15   0  20      104.28      116.15     16.35 o 
 -14   0  20       30.51       32.04     13.35 o 
 -13   0  20       14.16       29.04     12.68 o 
 -12   0  20       17.86       14.02     12.02 o 
 -11   0  20       57.98       31.04     12.02 o 
 -10   0  20       80.33       58.41     12.68 o 
  -9   0  20      152.57      110.81     14.02 o 
  -8   0  20      375.12      372.48     19.36 o 
  -7   0  20     1016.98     1017.97     26.37 o 
  -6   0  20      847.59      800.03     24.03 o 
  -5   0  20       97.16       97.06      9.32 o 
  -4   0  20      574.28      562.85     20.03 o 
  -3   0  20      179.79      180.94     15.02 o 
  -2   0  20      766.79      669.31     27.54 o 
  -1   0  20      285.47      253.25     17.69 o 
   0   0  20      310.59      326.11     13.80 o 
   1   0  20      766.19      639.67     16.87 o 
   2   0  20      715.57      564.47     22.86 o 
   3   0  20      407.64      357.88     15.35 o 
   4   0  20        0.18       -0.94      8.01 o 
   5   0  20       19.19       14.69     12.35 o 
   6   0  20       20.58       11.01     12.68 o 
   7   0  20       54.28       46.45     10.26 o 
   8   0  20      186.56      161.51     13.68 o 
   9   0  20        2.25       14.02     14.35 o 
  10   0  20       70.02       84.11     19.02 o 
 -15   1  20       30.11       15.76      9.64 o 
 -14   1  20       52.99       44.12      9.50 o 
 -13   1  20      187.59      173.79     14.69 o 
 -12   1  20       64.48       59.02      9.50 o 
 -11   1  20      193.03      170.23     18.02 o 
 -10   1  20       34.78       26.96      8.32 o 
  -9   1  20      247.44      225.83     12.40 o 
  -8   1  20      458.68      412.42     14.24 o 
  -7   1  20       90.59       91.37      7.78 o 
  -6   1  20      166.46      161.80      9.48 o 
  -5   1  20      145.66      145.51      9.13 o 
  -4   1  20      202.29      192.22      9.36 o 
  -3   1  20       27.06       23.59      6.41 o 
  -2   1  20      246.13      225.79     10.42 o 
  -1   1  20       17.88       14.26      6.32 o 
   0   1  20      160.27      166.95      8.19 o 
   1   1  20       10.42        4.83      5.19 o 
   2   1  20      212.13      210.21     10.40 o 
   3   1  20      121.88       88.46      8.16 o 
   4   1  20        4.08       10.68      7.05 o 
   5   1  20       31.95       33.00      6.47 o 
   6   1  20       23.64       20.72      6.74 o 
   7   1  20        0.03        6.08      6.58 o 
   8   1  20       37.53       42.10      8.81 o 
   9   1  20       11.89       19.16      8.83 o 
  10   1  20        7.72        0.03     11.08 o 
 -15   2  20        0.61       -2.28      8.50 o 
 -14   2  20       23.33       21.03      8.81 o 
 -13   2  20        0.15        0.30      8.08 o 
 -12   2  20        5.84        3.83      8.10 o 
 -11   2  20     1251.07     1207.83     21.25 o 
 -10   2  20        0.10        2.53      7.62 o 
  -9   2  20      225.94      224.32     11.78 o 
  -8   2  20      165.24      155.81      9.36 o 
  -7   2  20       76.84       72.66      7.29 o 
  -6   2  20       43.44       40.98      6.74 o 
  -5   2  20      521.29      515.51     11.98 o 
  -4   2  20       19.54       19.01      6.33 o 
  -3   2  20       59.22       73.28      5.48 o 
  -2   2  20       61.27       59.99      6.99 o 
  -1   2  20       14.61       21.53      4.99 o 
   0   2  20      784.25      728.84     16.86 o 
   1   2  20      169.42      155.58      7.85 o 
   2   2  20      493.05      453.66     12.60 o 
   3   2  20        4.01        0.78      6.89 o 
   4   2  20       25.51       18.10      6.06 o 
   5   2  20       65.35       57.01      6.82 o 
   6   2  20        4.17        3.96      7.42 o 
   7   2  20       12.74        6.77      7.63 o 
   8   2  20        0.87        0.35      7.09 o 
   9   2  20      112.49      163.95     14.28 o 
  10   2  20       19.71       20.03     16.35 o 
 -14   3  20      137.92      149.79     12.10 o 
 -13   3  20       21.63        3.67      8.01 o 
 -12   3  20      349.40      318.81     21.53 o 
 -11   3  20        8.26        4.05      7.53 o 
 -10   3  20       89.54       79.88      8.77 o 
  -9   3  20       40.76       29.77      6.67 o 
  -8   3  20       11.91       11.91      6.22 o 
  -7   3  20        1.35        3.85      5.89 o 
  -6   3  20       47.30       51.31      7.03 o 
  -5   3  20       49.20       47.85      6.74 o 
  -4   3  20      395.33      383.16     11.19 o 
  -3   3  20     1097.28     1083.76     17.30 o 
  -2   3  20      159.79      144.27      9.25 o 
  -1   3  20       74.50       76.18      7.58 o 
   0   3  20      145.03      146.52      9.33 o 
   1   3  20      392.12      386.90     10.03 o 
   2   3  20      249.03      238.50      9.09 o 
   3   3  20       43.86       36.49      7.71 o 
   4   3  20       11.20        1.47      7.16 o 
   5   3  20       28.98       33.04      7.95 o 
   6   3  20       20.02       35.79      8.26 o 
   7   3  20       11.18       12.87      9.60 o 
   8   3  20       96.58      137.33     18.36 o 
   9   3  20       26.65       38.23     11.06 o 
 -13   4  20       18.62       14.34      7.68 o 
 -12   4  20        5.15        2.38      7.25 o 
 -11   4  20        0.85        0.47      6.99 o 
 -10   4  20        0.18       -0.61      6.01 o 
  -9   4  20       31.36       36.42      6.42 o 
  -8   4  20      266.78      291.24      9.73 o 
  -7   4  20       66.44       76.93      5.39 o 
  -6   4  20       31.76       34.51      4.83 o 
  -5   4  20        0.59       -0.85      4.47 o 
  -4   4  20       18.43       19.41      4.81 o 
  -3   4  20       30.42       27.68      6.29 o 
  -2   4  20      164.47      165.84      7.40 o 
  -1   4  20        4.09        4.43      4.94 o 
   0   4  20       82.08       85.67      7.73 o 
   1   4  20      152.53      159.99      9.75 o 
   2   4  20       44.49       50.81      7.51 o 
   3   4  20        0.44       -0.90      7.94 o 
   4   4  20        1.97        3.60      8.26 o 
   5   4  20       60.71       90.50     10.73 o 
   6   4  20        2.28        4.46      9.18 o 
   7   4  20        6.99       16.26      9.88 o 
   8   4  20       35.56       38.42     10.45 o 
 -10   5  20       93.19      116.48     19.36 o 
  -9   5  20        1.38        1.00     16.35 o 
  -8   5  20       11.52        8.01     15.69 o 
  -7   5  20        0.23       -6.34     15.02 o 
  -6   5  20      100.37       85.78     17.02 o 
  -5   5  20      200.86      216.95     23.36 o 
  -4   5  20      156.45      177.66     12.06 o 
  -3   5  20      238.08      233.34      7.23 o 
  -2   5  20      185.14      188.11      9.88 o 
  -1   5  20       28.34       29.77      6.99 o 
   0   5  20        5.70        9.66      7.03 o 
   1   5  20       15.52       15.14      7.53 o 
   2   5  20        0.41       10.01      7.78 o 
   3   5  20       11.32       -1.22      8.02 o 
   4   5  20        0.47       -5.94      9.68 o 
   5   5  20       16.06       22.88      9.30 o 
   6   5  20        0.26        2.73      9.01 o 
  -8   6  20        0.05       10.35     15.02 o 
  -7   6  20       18.85       20.03     15.35 o 
  -6   6  20        6.74        0.67     15.69 o 
  -5   6  20        0.28        4.67     14.69 o 
  -4   6  20       28.70       57.07     16.02 o 
  -3   6  20       13.61       10.68     15.35 o 
  -2   6  20       18.39       24.03     16.02 o 
  -1   6  20        0.61        3.22      5.59 o 
   0   6  20       10.60       14.14      6.68 o 
   1   6  20        1.06        0.61      8.18 o 
   2   6  20       70.63       83.66      9.49 o 
   3   6  20      133.80      155.28     12.02 o 
 -15   1  21       53.71       55.55     10.83 o 
 -14   1  21       67.21       67.07     10.26 o 
 -13   1  21        6.98        0.06      8.32 o 
 -12   1  21       39.00       49.40      8.96 o 
 -11   1  21        0.05       -7.98      7.98 o 
 -10   1  21       46.55       39.68      8.79 o 
  -9   1  21      121.04      123.19     11.08 o 
  -8   1  21      106.59       93.00      9.74 o 
  -7   1  21      145.42      138.61     10.72 o 
  -6   1  21      554.50      529.67     15.42 o 
  -5   1  21       14.56       20.54      6.67 o 
  -4   1  21      225.45      204.53      9.66 o 
  -3   1  21        3.57        1.43      6.09 o 
  -2   1  21      127.01      114.76      8.25 o 
  -1   1  21      190.55      168.20      9.95 o 
   0   1  21       75.05       74.01      7.64 o 
   1   1  21      209.11      172.38      9.95 o 
   2   1  21       38.55       42.06      7.62 o 
   3   1  21       45.44       56.42      8.02 o 
   4   1  21       12.24        8.18      7.44 o 
   5   1  21      115.67      112.37      7.97 o 
   6   1  21       35.97       30.95      8.03 o 
   7   1  21       18.84       19.78      8.04 o 
   8   1  21       35.19       51.01      9.55 o 
   9   1  21       67.66       80.15     10.40 o 
  10   1  21       14.84       15.37     11.40 o 
 -14   2  21       13.64       18.54      9.22 o 
 -13   2  21       55.50       46.90      9.54 o 
 -12   2  21        1.68        3.92      7.84 o 
 -11   2  21      492.62      461.58     15.64 o 
 -10   2  21        2.47       -7.62      7.62 o 
  -9   2  21        1.38       -2.48      7.27 o 
  -8   2  21        8.69        5.86      7.30 o 
  -7   2  21       11.62        9.61      6.54 o 
  -6   2  21      154.42      162.65      9.72 o 
  -5   2  21      342.63      329.65     11.20 o 
  -4   2  21       33.13       20.18      6.47 o 
  -3   2  21      272.33      265.72     11.89 o 
  -2   2  21       86.59      103.45      6.60 o 
  -1   2  21      183.58      190.36      8.43 o 
   0   2  21       29.26       32.20      7.22 o 
   1   2  21      369.67      322.61     11.58 o 
   2   2  21       23.53       25.36      7.39 o 
   3   2  21       29.69       28.81      7.50 o 
   4   2  21      309.84      284.13     10.40 o 
   5   2  21        1.96        4.65      6.01 o 
   6   2  21       21.04       19.61      8.09 o 
   7   2  21        5.51        6.27      8.05 o 
   8   2  21        2.83        8.10      7.31 o 
   9   2  21      262.98      308.06     25.37 o 
 -14   3  21        7.87       -2.64      8.27 o 
 -13   3  21       12.30        4.80      8.46 o 
 -12   3  21       84.26       89.81      9.86 o 
 -11   3  21        5.41        5.18      7.66 o 
 -10   3  21      100.16      110.80     12.52 o 
  -9   3  21       39.99       39.03      8.08 o 
  -8   3  21      224.43      213.27     10.10 o 
  -7   3  21      294.38      274.77     10.87 o 
  -6   3  21      249.83      250.44     13.50 o 
  -5   3  21        1.36        9.56      6.26 o 
  -4   3  21       40.41       30.05      6.80 o 
  -3   3  21       23.01       16.80      6.48 o 
  -2   3  21       69.05       62.82      7.60 o 
  -1   3  21       10.56       14.09      6.66 o 
   0   3  21       49.89       56.13      7.66 o 
   1   3  21       24.20       31.37      6.23 o 
   2   3  21        0.02        0.96      5.89 o 
   3   3  21        0.54       -1.84      5.77 o 
   4   3  21       33.88       34.35      7.75 o 
   5   3  21      156.82      158.76     10.95 o 
   6   3  21        7.46        3.19      9.30 o 
   7   3  21       37.04       66.77     11.54 o 
   8   3  21       10.66       32.94     18.19 o 
 -12   4  21       80.07      100.53      9.53 o 
 -11   4  21       84.28       83.43      8.75 o 
 -10   4  21       88.72       86.86      8.37 o 
  -9   4  21        0.26        1.01      5.82 o 
  -8   4  21        0.71       -4.96      5.79 o 
  -7   4  21       10.95       10.87      6.08 o 
  -6   4  21      618.56      609.61     21.12 o 
  -5   4  21        1.81        2.40      5.92 o 
  -4   4  21       76.68       87.70      7.38 o 
  -3   4  21      129.34      129.63      8.74 o 
  -2   4  21       19.66       23.31      5.16 o 
  -1   4  21       56.01       65.32      6.18 o 
   0   4  21        0.06        1.13      6.46 o 
   1   4  21      388.51      359.00     14.44 o 
   2   4  21       18.53       21.88      7.43 o 
   3   4  21       92.69       77.39     10.02 o 
   4   4  21       19.75       29.65      9.54 o 
   5   4  21       51.97       64.63     10.55 o 
   6   4  21       19.41       30.92     10.26 o 
   7   4  21       25.09       36.71     10.72 o 
  -9   5  21        0.38       11.68     17.02 o 
  -8   5  21        2.04       -5.34     15.69 o 
  -7   5  21        5.43       -0.33     15.69 o 
  -6   5  21        2.39       -3.67     14.02 o 
  -5   5  21        0.21       -7.34     13.68 o 
  -4   5  21       34.06       25.19      5.61 o 
  -3   5  21        9.62        6.94      5.80 o 
  -2   5  21       13.97       12.09      6.43 o 
  -1   5  21        6.30       13.43      6.91 o 
   0   5  21       43.26       56.83      8.19 o 
   1   5  21       18.48       28.55      8.28 o 
   2   5  21      120.38      142.70     11.79 o 
   3   5  21        9.29        7.28      8.89 o 
   4   5  21        5.83        8.50      8.64 o 
   5   5  21       14.80        4.64     10.85 o 
  -7   6  21        0.82        5.34     16.69 o 
  -6   6  21       45.35       59.41     17.02 o 
  -5   6  21       38.07       29.37     17.36 o 
  -4   6  21        1.66        0.33     15.69 o 
  -3   6  21       30.86       36.05     16.69 o 
  -2   6  21        2.60       15.35     16.02 o 
  -1   6  21       65.65       84.25      8.23 o 
   0   6  21        2.68        3.78     11.85 o 
   1   6  21        0.11       -0.97      7.21 o 
   2   6  21       29.65       42.05     17.36 o 
 -15   0  22       32.33       19.69     14.02 o 
 -14   0  22       40.28       27.37     13.68 o 
 -13   0  22       21.87       17.36     12.68 o 
 -12   0  22       25.89       17.36     12.02 o 
 -11   0  22        7.34        9.01     11.68 o 
 -10   0  22       18.11       11.01     11.35 o 
  -9   0  22      147.18      147.52     17.02 o 
  -8   0  22      167.98      183.90     17.36 o 
  -7   0  22      303.95      297.05     17.69 o 
  -6   0  22       47.01       33.38     11.68 o 
  -5   0  22     1010.42      947.22     26.70 o 
  -4   0  22      387.92      377.15     20.36 o 
  -3   0  22       16.98       16.35     11.68 o 
  -2   0  22      136.47      103.47     14.35 o 
  -1   0  22        0.00       -1.34     11.01 o 
   0   0  22       24.83       35.05     12.68 o 
   1   0  22       50.42       46.73     13.35 o 
   2   0  22       14.11       15.02     12.68 o 
   3   0  22       16.69       12.68     12.02 o 
   4   0  22       63.12       50.73     14.69 o 
   5   0  22       10.56        6.01     13.68 o 
   6   0  22        0.01      -12.35     13.68 o 
   7   0  22      200.63      254.13     16.52 o 
   8   0  22       71.37       59.36     12.14 o 
   9   0  22      177.97      250.66     23.70 o 
 -14   1  22        0.26       -1.13     10.01 o 
 -13   1  22        0.94        1.68      8.25 o 
 -12   1  22        0.07       -5.94      7.78 o 
 -11   1  22       43.00       40.59      9.30 o 
 -10   1  22       46.01       32.17      8.49 o 
  -9   1  22       19.59       14.44      9.68 o 
  -8   1  22      368.84      364.96     14.30 o 
  -7   1  22       27.85       18.98      8.36 o 
  -6   1  22       21.21       22.12     12.68 o 
  -5   1  22       19.68       17.00     11.01 o 
  -4   1  22      258.02      256.78     12.50 o 
  -3   1  22       68.15       59.67      7.42 o 
  -2   1  22       95.52       84.43      7.88 o 
  -1   1  22       95.10       77.92      8.12 o 
   0   1  22        4.37       11.64      6.95 o 
   1   1  22        7.70       13.42      7.11 o 
   2   1  22       74.90       64.39      8.31 o 
   3   1  22       21.76       18.29      9.43 o 
   4   1  22       24.79       14.65      9.50 o 
   5   1  22        3.53        8.86      7.51 o 
   6   1  22        6.12        3.48      7.94 o 
   7   1  22        2.67        7.19      6.96 o 
   8   1  22       23.21       32.59      9.18 o 
   9   1  22       14.45       15.41      9.17 o 
 -14   2  22      169.32      166.90     13.16 o 
 -13   2  22        3.93        2.21      8.02 o 
 -12   2  22       71.22       89.77     10.17 o 
 -11   2  22      178.15      194.68     13.07 o 
 -10   2  22        4.59       -3.96      7.75 o 
  -9   2  22        1.82        1.46      7.86 o 
  -8   2  22       11.26        8.63      7.94 o 
  -7   2  22        1.28        1.84      7.36 o 
  -6   2  22       26.21       14.85      7.84 o 
  -5   2  22       34.27       32.44      7.21 o 
  -4   2  22        0.00       -6.06      6.06 o 
  -3   2  22        1.44        3.68      6.61 o 
  -2   2  22      462.35      410.66     13.72 o 
  -1   2  22       17.84       21.58      7.11 o 
   0   2  22       11.77        4.84      6.72 o 
   1   2  22        5.13        7.71      6.87 o 
   2   2  22       63.21       51.15      8.08 o 
   3   2  22        2.66        3.19      7.40 o 
   4   2  22        0.03       -5.22      6.09 o 
   5   2  22        6.85        9.70      6.42 o 
   6   2  22       29.96       29.11      8.50 o 
   7   2  22        0.00       -4.12      9.98 o 
   8   2  22      103.68      112.81     18.69 o 
 -13   3  22       23.91       30.66      9.26 o 
 -12   3  22      153.15      153.79     12.11 o 
 -11   3  22       31.57       14.62      8.46 o 
 -10   3  22        0.50       -6.22      7.28 o 
  -9   3  22        6.43        2.56      7.35 o 
  -8   3  22        5.28        9.13      7.72 o 
  -7   3  22        0.02       -6.31      6.31 o 
  -6   3  22      124.47      109.55      8.73 o 
  -5   3  22       46.59       32.10      7.07 o 
  -4   3  22      121.81      115.02      8.81 o 
  -3   3  22        2.19       -2.39      6.31 o 
  -2   3  22      166.33      167.38      9.96 o 
  -1   3  22        9.77        7.27      6.81 o 
   0   3  22       24.01       19.48      7.13 o 
   1   3  22      306.30      303.78     10.23 o 
   2   3  22      192.65      184.12      9.46 o 
   3   3  22       12.60       20.24      6.40 o 
   4   3  22        0.93        7.38      7.48 o 
   5   3  22       11.78        8.52      7.94 o 
   6   3  22      159.76      213.52     15.86 o 
   7   3  22        1.77        7.76     11.01 o 
 -12   4  22      271.64      312.16     13.31 o 
 -11   4  22      151.85      164.34     11.12 o 
 -10   4  22        0.62       -6.87      6.87 o 
  -9   4  22       88.14       81.88      8.37 o 
  -8   4  22        5.09        3.25      6.87 o 
  -7   4  22        7.25        6.70      6.07 o 
  -6   4  22      114.26      112.13      8.64 o 
  -5   4  22       12.21        5.59      6.20 o 
  -4   4  22       35.27       34.08      6.83 o 
  -3   4  22        0.62       -2.48      6.73 o 
  -2   4  22        0.77       -3.16      5.07 o 
  -1   4  22       36.45       36.11      5.71 o 
   0   4  22        0.05       -5.07      6.66 o 
   1   4  22       36.21       39.35      7.68 o 
   2   4  22      227.56      253.92     14.14 o 
   3   4  22       17.11       17.01      8.98 o 
   4   4  22       24.96       28.92      9.57 o 
   5   4  22       11.92       13.95     10.02 o 
   6   4  22       60.72       72.71     11.21 o 
  -8   5  22        3.48       -3.67     15.02 o 
  -7   5  22      120.01      128.50     20.36 o 
  -6   5  22       23.73       15.35     15.02 o 
  -5   5  22       17.56       15.13      7.01 o 
  -4   5  22       88.72       78.50      7.82 o 
  -3   5  22       45.65       41.89      8.51 o 
  -2   5  22       11.65        9.51      6.77 o 
  -1   5  22       21.59       19.00      7.55 o 
   0   5  22      174.74      214.72     11.83 o 
   1   5  22        3.69       11.81     10.18 o 
   2   5  22       59.19       67.58      9.63 o 
   3   5  22        7.05       12.85      8.94 o 
   4   5  22       45.89       41.92      9.94 o 
  -5   6  22       64.09       73.43     17.69 o 
  -4   6  22       10.98       19.36     16.69 o 
  -3   6  22        1.69       17.36     16.69 o 
  -2   6  22       84.78       99.79     18.36 o 
  -1   6  22       32.43       40.94      8.34 o 
 -14   1  23       65.09       73.19     13.02 o 
 -13   1  23       21.44       32.75      9.43 o 
 -12   1  23        3.85       -6.24     10.35 o 
 -11   1  23       11.98       -3.24      8.46 o 
 -10   1  23       62.15       52.16      9.07 o 
  -9   1  23        6.53        2.22      7.98 o 
  -8   1  23       27.27       25.53      8.50 o 
  -7   1  23       73.59       69.03      9.32 o 
  -6   1  23        0.37        1.05      7.54 o 
  -5   1  23        0.14        5.85      7.84 o 
  -4   1  23        0.49       -0.31      8.01 o 
  -3   1  23       66.64       63.28      9.08 o 
  -2   1  23        1.39        2.17      7.90 o 
  -1   1  23       52.70       43.89      9.27 o 
   0   1  23      158.37      159.24     12.92 o 
   1   1  23       11.43       15.93      8.46 o 
   2   1  23        9.47        4.98      8.17 o 
   3   1  23        7.14       -0.66      8.85 o 
   4   1  23        4.00        2.57      9.12 o 
   5   1  23       43.19       31.42      8.09 o 
   6   1  23       65.92       64.07      9.21 o 
   7   1  23       18.95       38.78      9.49 o 
   8   1  23        2.94       -1.87      8.98 o 
 -13   2  23        2.76        1.67      8.81 o 
 -12   2  23       11.22        6.67      8.82 o 
 -11   2  23      217.24      226.94     13.21 o 
 -10   2  23        9.66        7.95      8.42 o 
  -9   2  23        2.74       -7.49      7.69 o 
  -8   2  23        0.86       -0.58      7.38 o 
  -7   2  23       11.08        2.67     11.01 o 
  -6   2  23      119.98      122.61     12.02 o 
  -5   2  23        0.10        0.43      7.51 o 
  -4   2  23      143.72      133.88     10.97 o 
  -3   2  23      101.77      107.09      8.79 o 
  -2   2  23      162.11      206.28     15.89 o 
  -1   2  23      253.52      240.72     11.23 o 
   0   2  23       43.25       33.84      7.61 o 
   1   2  23        2.64       -3.44      6.91 o 
   2   2  23       15.87       28.60      7.61 o 
   3   2  23       70.04       81.66      9.05 o 
   4   2  23        0.43        0.19      7.37 o 
   5   2  23       23.83       34.18      8.20 o 
   6   2  23       15.30       13.88     10.49 o 
   7   2  23        9.70       19.85     11.26 o 
 -12   3  23        1.90       -1.72      9.35 o 
 -11   3  23       71.68       62.06      9.51 o 
 -10   3  23       97.74       81.96      9.85 o 
  -9   3  23       81.76       77.56      9.30 o 
  -8   3  23       73.78       78.38      9.44 o 
  -7   3  23      136.97      150.74     11.38 o 
  -6   3  23        2.02        2.97      7.35 o 
  -5   3  23        4.10        0.75      6.63 o 
  -4   3  23        0.04       -1.74      6.75 o 
  -3   3  23        6.94        6.34      6.75 o 
  -2   3  23        0.10        2.17      6.88 o 
  -1   3  23       74.86       79.87      8.10 o 
   0   3  23       11.05        9.82      7.02 o 
   1   3  23        6.73       11.41      6.00 o 
   2   3  23       53.63       60.68      7.37 o 
   3   3  23       12.44        9.21      6.43 o 
   4   3  23        3.31       -3.16      8.15 o 
   5   3  23        0.30        6.51      9.70 o 
   6   3  23      100.12      122.62     12.69 o 
   7   3  23        0.03       10.01     14.02 o 
 -11   4  23       47.32       55.28      8.89 o 
 -10   4  23        4.14       -0.59      7.38 o 
  -9   4  23        0.78       -6.99      6.99 o 
  -8   4  23      111.67      137.49     10.25 o 
  -7   4  23       41.78       39.30      7.85 o 
  -6   4  23        1.91       -6.17      6.17 o 
  -5   4  23        2.00       -2.62      6.32 o 
  -4   4  23       42.95       53.38      7.50 o 
  -3   4  23       12.11       16.23      6.96 o 
  -2   4  23       14.81       18.98      5.58 o 
  -1   4  23       68.25       74.74      6.60 o 
   0   4  23        0.38       -3.59      6.73 o 
   1   4  23       24.58       36.42      9.19 o 
   2   4  23       57.57       68.20     12.85 o 
   3   4  23      138.99      188.91     16.02 o 
   4   4  23        2.16        6.41      9.30 o 
   5   4  23       94.16      108.75     12.26 o 
  -7   5  23        0.19       -2.67     15.35 o 
  -6   5  23        0.28       -1.52      4.49 o 
  -5   5  23      140.00      147.92      8.24 o 
  -4   5  23        1.55       -4.71      5.78 o 
  -3   5  23        0.00        0.48      7.51 o 
  -2   5  23      109.19      118.00     13.02 o 
  -1   5  23       99.81      129.41     10.77 o 
   0   5  23      135.56      161.14     11.72 o 
   1   5  23      122.76      137.29     12.04 o 
   2   5  23       11.25       13.61      9.00 o 
 -13   0  24       61.26       75.10     15.69 o 
 -12   0  24        0.03       -5.01     12.02 o 
 -11   0  24       71.95       60.08     14.35 o 
 -10   0  24        3.46        3.34     12.02 o 
  -9   0  24      209.94      213.27     18.69 o 
  -8   0  24       76.09       58.07     13.68 o 
  -7   0  24        0.00        4.67     11.68 o 
  -6   0  24      155.76      127.83     15.35 o 
  -5   0  24       75.33       42.39     12.35 o 
  -4   0  24       83.32       78.10     14.02 o 
  -3   0  24       26.71       18.69     12.35 o 
  -2   0  24        1.14        5.67     12.02 o 
  -1   0  24       53.93       48.40     13.68 o 
   0   0  24       18.48        7.01     11.68 o 
   1   0  24        2.20       10.35     12.02 o 
   2   0  24       28.21       46.06     13.35 o 
   3   0  24      102.20       77.43     16.02 o 
   4   0  24      493.58      469.27     24.36 o 
   5   0  24        6.59       -2.67     13.35 o 
   6   0  24        4.40        6.15      9.79 o 
   7   0  24        1.58        1.17     10.85 o 
 -13   1  24       11.56        3.93      9.51 o 
 -12   1  24        5.88        0.48      9.07 o 
 -11   1  24       12.93        8.92      8.69 o 
 -10   1  24       26.90       21.53      8.73 o 
  -9   1  24       37.33       33.18      9.03 o 
  -8   1  24       11.33       12.59      8.69 o 
  -7   1  24      205.60      212.67     13.12 o 
  -6   1  24       17.29       18.39      8.69 o 
  -5   1  24       47.57       35.58      9.03 o 
  -4   1  24      307.76      306.00     14.61 o 
  -3   1  24      200.64      197.63     13.16 o 
  -2   1  24        6.38       -2.29      7.90 o 
  -1   1  24       13.22        9.27      8.84 o 
   0   1  24       25.12       14.74      8.61 o 
   1   1  24       85.77       86.45     10.62 o 
   2   1  24       14.89       23.53      9.44 o 
   3   1  24       10.57       13.50      9.78 o 
   4   1  24        0.52        5.93      9.56 o 
   5   1  24       88.55       80.96      9.75 o 
   6   1  24       24.90       19.91      9.01 o 
   7   1  24       48.45       47.91      9.75 o 
 -13   2  24        2.05       -3.45      8.98 o 
 -12   2  24      161.73      159.41     12.92 o 
 -11   2  24       88.14       75.39     10.50 o 
 -10   2  24       72.43       77.56     10.26 o 
  -9   2  24       43.49       42.11      9.30 o 
  -8   2  24        4.01        3.50      8.25 o 
  -7   2  24        5.81        3.06      8.25 o 
  -6   2  24       24.83       27.07      8.50 o 
  -5   2  24        0.85       -1.32      7.84 o 
  -4   2  24       14.53       17.25      8.17 o 
  -3   2  24       33.97       34.73      8.90 o 
  -2   2  24      209.68      191.06     13.08 o 
  -1   2  24      123.55      117.68     10.88 o 
   0   2  24       17.77       27.74      9.30 o 
   1   2  24        6.82        1.45      8.88 o 
   2   2  24        0.32        2.63      8.93 o 
   3   2  24        6.34        5.99      7.61 o 
   4   2  24        0.01        4.23      7.50 o 
   5   2  24       51.42       48.44      9.10 o 
   6   2  24        9.56       -3.25     10.41 o 
   7   2  24        0.02        5.01     14.69 o 
 -12   3  24       20.14        8.57      8.84 o 
 -11   3  24        0.03       -7.39      8.01 o 
 -10   3  24        1.36       -0.02      8.21 o 
  -9   3  24       14.92        9.35      8.27 o 
  -8   3  24       19.01       14.25      8.27 o 
  -7   3  24       14.96       13.79      8.21 o 
  -6   3  24        2.36       -5.22      7.47 o 
  -5   3  24       50.58       55.32      8.74 o 
  -4   3  24        8.90        5.79      7.84 o 
  -3   3  24        0.14       -5.28      7.69 o 
  -2   3  24       74.52       57.40      8.22 o 
  -1   3  24       19.25       22.45      7.69 o 
   0   3  24       87.14       99.71      9.09 o 
   1   3  24       18.09       14.04      6.42 o 
   2   3  24      153.33      165.09      9.19 o 
   3   3  24       41.29       45.65      9.03 o 
   4   3  24       20.65       10.62      9.84 o 
   5   3  24      130.07      138.85     17.69 o 
 -10   4  24        0.29       -7.17      7.17 o 
  -9   4  24        7.16       -8.50     13.68 o 
  -8   4  24       52.52       55.25      8.45 o 
  -7   4  24       56.48       58.73     20.36 o 
  -6   4  24       34.41       33.16      8.24 o 
  -5   4  24       17.16       15.43      7.63 o 
  -4   4  24        8.95        7.51      7.11 o 
  -3   4  24      179.18      211.26     11.25 o 
  -2   4  24       14.75        9.94      5.74 o 
  -1   4  24       17.99       15.61      5.93 o 
   0   4  24        1.26       -0.64      7.18 o 
   1   4  24       15.79       16.20      8.83 o 
   2   4  24       50.90       51.70     10.17 o 
   3   4  24       18.33       40.73     17.19 o 
   4   4  24       30.68       43.70     10.34 o 
  -6   5  24        0.12       -2.67      5.67 o 
  -5   5  24        0.24        2.73      5.65 o 
  -4   5  24        0.02        2.62      6.18 o 
  -3   5  24       45.68       69.94      8.39 o 
  -2   5  24        0.08        5.55      7.29 o 
  -1   5  24       73.97       88.71      9.57 o 
   0   5  24       10.77       12.06      8.24 o 
   1   5  24       15.59       39.72     17.69 o 
 -12   1  25        1.48       -8.38      8.38 o 
 -11   1  25        4.27        8.07      8.82 o 
 -10   1  25       42.97       35.18      9.60 o 
  -9   1  25       28.48       18.14      9.20 o 
  -8   1  25      168.23      181.89     13.53 o 
  -7   1  25        6.83       -0.06      8.46 o 
  -6   1  25      123.43      123.40     11.16 o 
  -5   1  25        3.59        0.90      8.46 o 
  -4   1  25       25.47       29.35      8.96 o 
  -3   1  25       22.12       21.32      9.03 o 
  -2   1  25       92.46       76.49     10.14 o 
  -1   1  25        3.50       -1.67      8.26 o 
   0   1  25       43.39       38.01     10.01 o 
   1   1  25       39.26       31.04      9.68 o 
   2   1  25        0.65        4.80      9.54 o 
   3   1  25        4.12       -0.50      9.44 o 
   4   1  25       69.63       54.96     11.54 o 
   5   1  25       28.09       38.07      9.27 o 
   6   1  25        4.67       -0.45      8.23 o 
 -12   2  25       96.52      112.35     11.71 o 
 -11   2  25        2.79        0.21      8.65 o 
 -10   2  25       18.58       19.68      9.13 o 
  -9   2  25       12.78       17.05      8.74 o 
  -8   2  25       23.91       33.20      9.30 o 
  -7   2  25       38.42       36.23      9.30 o 
  -6   2  25       21.08       22.50      8.65 o 
  -5   2  25       34.88       38.45      8.98 o 
  -4   2  25       21.97       18.44      8.82 o 
  -3   2  25       15.49       19.52      8.55 o 
  -2   2  25       16.66       17.48      9.35 o 
  -1   2  25       60.72       68.31     10.34 o 
   0   2  25       10.26        4.24      9.07 o 
   1   2  25       50.16       40.24     10.17 o 
   2   2  25      229.51      251.69     14.95 o 
   3   2  25       85.74      101.61      9.73 o 
   4   2  25       59.17       76.58      9.60 o 
   5   2  25        1.82        3.35      8.24 o 
 -11   3  25        0.01       -2.73     10.35 o 
 -10   3  25      155.02      160.84     12.67 o 
  -9   3  25        0.09       -8.21      8.21 o 
  -8   3  25       19.73       16.60      8.83 o 
  -7   3  25        5.94       -1.11      8.08 o 
  -6   3  25        0.19       -7.76      8.21 o 
  -5   3  25        0.02       -4.46      8.25 o 
  -4   3  25        2.14       -1.06      8.21 o 
  -3   3  25        0.85       -6.82      8.02 o 
  -2   3  25      111.92      131.82     11.97 o 
  -1   3  25       61.53       62.88     10.34 o 
   0   3  25       83.95       75.09     10.97 o 
   1   3  25       39.84       36.67      7.78 o 
   2   3  25       68.03       48.83      8.02 o 
   3   3  25       31.69       55.25     10.97 o 
   4   3  25       12.04       12.02     13.02 o 
  -9   4  25        0.28       -7.34     15.69 o 
  -8   4  25       21.06       23.57      8.37 o 
  -7   4  25      148.06      168.15     11.73 o 
  -6   4  25        0.00       -1.37      7.77 o 
  -5   4  25       72.15       68.33      9.40 o 
  -4   4  25        0.01       -1.39      7.77 o 
  -3   4  25       19.58       19.55      8.69 o 
  -2   4  25       36.86       42.64      7.05 o 
  -1   4  25      167.17      167.01     10.15 o 
   0   4  25      127.88      180.22     19.19 o 
   1   4  25        0.00       -2.34     10.68 o 
   2   4  25       76.19      114.15     14.69 o 
 -12   0  26      143.95      124.16     17.36 o 
 -11   0  26       19.80       14.02     13.35 o 
 -10   0  26       42.94       50.40     14.35 o 
  -9   0  26      269.41      304.06     21.69 o 
  -8   0  26        6.62        0.33     12.68 o 
  -7   0  26        0.05        0.33     12.35 o 
  -6   0  26        0.13       -4.67     12.02 o 
  -5   0  26       27.58       18.36     13.02 o 
  -4   0  26       28.59       23.70     13.02 o 
  -3   0  26       13.28       13.68     13.02 o 
  -2   0  26        2.81       -1.00     12.68 o 
  -1   0  26       15.11       -1.67     11.68 o 
   0   0  26       19.72       35.71     14.35 o 
   1   0  26       16.34       12.35     13.02 o 
   2   0  26       11.50       17.02     14.35 o 
   3   0  26        9.51       15.69     15.02 o 
   4   0  26       34.75        4.01     15.35 o 
   5   0  26        1.63       -3.34     14.02 o 
 -12   1  26       31.07       16.20     10.01 o 
 -11   1  26      108.63      116.61     11.97 o 
 -10   1  26       18.74        7.73      9.12 o 
  -9   1  26       22.42       15.15      9.50 o 
  -8   1  26        0.13       -0.76      8.79 o 
  -7   1  26        1.63       -2.85      8.38 o 
  -6   1  26       39.52       36.26      9.64 o 
  -5   1  26       77.38       99.07     11.06 o 
  -4   1  26       21.38       25.24      9.36 o 
  -3   1  26       42.39       57.22     10.12 o 
  -2   1  26       60.58       73.57     10.38 o 
  -1   1  26       25.74       19.26      9.64 o 
   0   1  26        0.84        8.66      9.20 o 
   1   1  26       39.36       40.68     10.10 o 
   2   1  26        4.05       -5.83      9.74 o 
   3   1  26       36.02       49.11     11.40 o 
   4   1  26        0.48       -3.58     10.26 o 
   5   1  26        1.71       -8.55      8.55 o 
 -11   2  26       43.21       38.70     10.18 o 
 -10   2  26        0.12       -8.82      8.82 o 
  -9   2  26        6.83        2.78      8.90 o 
  -8   2  26      132.50      152.98     12.69 o 
  -7   2  26       17.04       17.31      9.22 o 
  -6   2  26       56.37       55.54      9.74 o 
  -5   2  26        9.46        0.84      8.74 o 
  -4   2  26        8.87       15.19      8.88 o 
  -3   2  26       67.46       61.70     10.22 o 
  -2   2  26       27.34       27.87      9.64 o 
  -1   2  26       24.72       37.00     19.53 o 
   0   2  26        0.19        4.19      9.38 o 
   1   2  26      126.38      164.17     13.77 o 
   2   2  26        2.76        0.46      9.54 o 
   3   2  26       14.22       14.20      9.72 o 
   4   2  26        8.99        5.19      8.13 o 
  -9   3  26        0.42       -8.52      8.52 o 
  -8   3  26       26.82       20.16      8.89 o 
  -7   3  26       67.42       91.18     10.25 o 
  -6   3  26      101.83      108.40     10.82 o 
  -5   3  26       19.93       18.45      9.13 o 
  -4   3  26        5.81       -1.04      8.64 o 
  -3   3  26        1.24        2.56      8.70 o 
  -2   3  26       79.30       75.49     10.42 o 
  -1   3  26        5.08       -3.37      8.50 o 
   0   3  26       40.48       45.73     10.34 o 
   1   3  26       24.99       25.17      7.98 o 
   2   3  26       71.17       69.24      9.02 o 
   3   3  26       31.05       17.55     10.41 o 
  -7   4  26        7.42        7.76      8.33 o 
  -6   4  26       45.54       44.69      8.94 o 
  -5   4  26       49.40       55.46      9.35 o 
  -4   4  26        1.91       -6.01      7.88 o 
  -3   4  26      137.65      131.99     12.27 o 
  -2   4  26       34.48       20.31      7.05 o 
  -1   4  26      109.26      113.80      9.90 o 
   0   4  26       74.75       99.46     13.35 o 
 -11   1  27        0.80        0.17      9.20 o 
 -10   1  27       14.58       20.75      9.74 o 
  -9   1  27       23.37       24.17     10.85 o 
  -8   1  27       17.08        8.82      9.07 o 
  -7   1  27       41.81       50.05      9.90 o 
  -6   1  27        8.65       12.40      9.27 o 
  -5   1  27       34.68       38.44      9.67 o 
  -4   1  27       43.88       40.87     11.35 o 
  -3   1  27      135.74      132.53     11.92 o 
  -2   1  27      106.14      129.31     12.01 o 
  -1   1  27        2.16        3.78      9.32 o 
   0   1  27       62.82       67.90     11.43 o 
   1   1  27       31.91       50.31     11.30 o 
   2   1  27       78.76       85.47     12.45 o 
   3   1  27        1.28       20.90     11.16 o 
   4   1  27       34.52       41.45     11.69 o 
 -10   2  27       27.44       31.59     10.18 o 
  -9   2  27       37.26       34.11     10.10 o 
  -8   2  27      128.84      152.14     12.51 o 
  -7   2  27       35.36       36.45     12.35 o 
  -6   2  27       71.48       78.46     11.06 o 
  -5   2  27       47.26       54.15     10.07 o 
  -4   2  27       28.93       25.33      9.86 o 
  -3   2  27        2.04       -8.59      8.59 o 
  -2   2  27        1.22        4.86      9.27 o 
  -1   2  27      254.12      273.49     15.02 o 
   0   2  27       29.45       16.24      9.88 o 
   1   2  27      118.96      147.42     13.06 o 
   2   2  27        0.68       -3.66     10.03 o 
   3   2  27       39.48       38.75      9.10 o 
  -8   3  27        0.84       -8.83      8.83 o 
  -7   3  27       29.05       25.98      9.26 o 
  -6   3  27        3.27        1.76      8.70 o 
  -5   3  27       61.22       62.26     10.58 o 
  -4   3  27       26.01       31.42      9.46 o 
  -3   3  27      257.60      296.49     15.63 o 
  -2   3  27       12.25       18.98      9.62 o 
  -1   3  27       20.73       19.87     10.10 o 
   0   3  27        4.08        4.36      9.68 o 
   1   3  27       24.16       35.06      8.43 o 
 -10   0  28        0.90       -8.68     13.02 o 
  -9   0  28       46.58       32.37     14.69 o 
  -8   0  28       65.70       90.78     16.35 o 
  -7   0  28        0.00        5.01     13.02 o 
  -6   0  28       84.64       87.78     16.02 o 
  -5   0  28       77.94      122.49     17.02 o 
  -4   0  28        9.71       26.03     14.02 o 
  -3   0  28       80.51       97.79     16.02 o 
  -2   0  28      214.03      281.36     22.70 o 
  -1   0  28      333.43      437.90     25.70 o 
   0   0  28        5.05       -3.67     14.02 o 
   1   0  28        8.80        5.01     13.68 o 
   2   0  28       35.73       26.70     16.02 o 
  -9   1  28       14.97       16.59      9.84 o 
  -8   1  28        0.64       -1.83      9.64 o 
  -7   1  28       70.62       69.70     10.72 o 
  -6   1  28        3.70        4.11      9.27 o 
  -5   1  28       72.48       79.24     11.30 o 
  -4   1  28       73.23       74.94     11.30 o 
  -3   1  28        0.72        5.51      9.32 o 
  -2   1  28       15.72       27.40     10.03 o 
  -1   1  28       15.53       29.22     10.59 o 
   0   1  28        3.63       12.71     10.45 o 
   1   1  28       18.05       28.55     11.16 o 
   2   1  28       23.74       14.34     11.08 o 
  -8   2  28        0.01       -2.26      9.38 o 
  -7   2  28       27.87       33.68     10.34 o 
  -6   2  28       22.88        8.84      9.54 o 
  -5   2  28       29.61       20.34      9.94 o 
  -4   2  28       68.46       84.39     11.23 o 
  -3   2  28        1.15       -8.26      9.30 o 
  -2   2  28       42.33       73.80     11.06 o 
  -1   2  28      205.72      280.57     20.86 o 
   0   2  28       34.96       37.07     10.97 o 
   1   2  28        4.46        0.12     10.25 o 
  -5   3  28        0.54       -0.07      9.30 o 
  -4   3  28       19.86        8.14      9.54 o 
  -3   3  28       12.39       16.48     10.34 o 
  -2   3  28       13.08        9.71      9.93 o 
  -7   1  29        2.17        6.35      9.85 o 
  -6   1  29       66.22       67.85     12.18 o 
  -5   1  29        0.02       -8.57      9.78 o 
  -4   1  29       76.06       83.88     11.83 o 
  -3   1  29       23.75       24.78     10.59 o 
  -2   1  29       56.92       56.78     11.64 o 
  -1   1  29       48.40       71.93     12.07 o 
   0   1  29       59.64       65.42     12.04 o 
  -5   2  29       10.36        3.24      9.21 o 
  -4   2  29        4.16        4.56      9.36 o 
  -3   2  29       86.07      100.31     12.49 o 
  -2   2  29        1.66       -4.43     10.17 o 
                                                 
